# Supplementary material for: RACK1 is a candidate gene associated with the prognosis of patients with early stage non-small cell lung cancer
Source: Oncotarget. 2015 Jan 9;6(6):4451–66. doi: 10.18632/oncotarget.2865 (PMC4414203; doi:10.18632/oncotarget.2865)
Supplement: Supplementary file 2 [file oncotarget-06-4451-s002.xlsx]

## Sheet: Sheet1
Supplementary Table 1. List of genotyped SNPs and the association with survival outcomes in the discovery chort.
								Models, P-valuesa
Pathway	Gene	ID No.	Alleles	Location	SNP array	MAF	HWE-p	Overall survival				Disease-free survival
								Dominant	Recessive	Codominant		Dominant	Recessive	Codominant
Apoptosis	ABL1	rs2987902	A/T	promoter	Y	0.0714286	0.329042	0.374	-	0.3774		0.8314	0.7334	0.9368
(n=96)		rs1064165	C/T	CDS	N	-	-	-	-	-		-	-	-
	ACTB	rs2693950	G/T	promoter	N	-	-	-	-	-		-	-	-
		rs2966449	A/G	promoter	Y	0.231928	0.685578	0.2693	0.5857	0.927		0.7439	0.7651	0.7018
	AKT1	rs10138227	C/T	5'UTR	Y	0.140127	0.956262	0.0167	0.3993	0.0174		0.0081	0.9709	0.0176
		rs1130214	G/T	5'UTR	Y	0.133803	0.694598	0.0479	0.1166	0.0322		0.0326	0.5327	0.035
		rs28634999	C/T	promoter	Y	0.0171233	0.833273	0.1641	-	0.9864		0.8942	0.8674	0.8511
	B2M	rs16966334	C/G	promoter	Y	0.153614	0.584026	0.2524	0.432	0.2155		0.1045	0.2156	0.1178
		rs2255235	G/T	promoter	Y	0.10241	0.287747	0.4747	0.6942	0.6156		0.9619	0.8256	0.8837
	BAD	rs2510066	A/G	promoter	Y	-	-	-	-	-		-	-	-
		rs887314	A/C	promoter	N	-	-	-	-	-		-	-	-
	BAG1	rs16919130	C/G	promoter	Y	0.108434	0.44478	0.6306	0.987	0.9463		0.652	0.5224	0.5433
	BAG3	rs3858340	C/T	CDS	N	-	-	-	-	-		-	-	-
	BAG4	rs17435276	A/C	promoter	Y	0.370482	0.942864	0.2579	0.2936	0.7892		0.7124	0.4452	0.9455
	BAK1	rs5745568	A/C	promoter	Y	0.236196	0.634943	0.6201	0.3091	0.4699		0.7905	0.9899	0.8449
		rs2284829	G/A	promoter	N	-	-	-	-	-		-	-	-
		rs511515		3'UTR	N	-	-	-	-	-		-	-	-
	BAX	rs4645878	G/A	promoter	N	-	-	-	-	-		-	-	-
	BCL2	rs2279115	C/A	promoter	N	-	-	-	-	-		-	-	-
	BCL10	rs3768235	A/G	CDS	Y	0.175758	0.00616157	-	0.216	0.2198		-	0.0772	0.0805
		rs2735592	A/C	promoter	N	-	-	-	-	-		-	-	-
		rs1060843	C/G	5'UTR	N	-	-	-	-	-		-	-	-
		rs2735593	G/C	5'UTR	N	-	-	-	-	-		-	-	-
		rs9887812		promoter	N	-	-	-	-	-		-	-	-
	BCL2A1	rs8026803	C/T	IVS	Y	0.490909	0.31339	0.4681	0.6792	0.8682		0.977	0.9957	0.9978
		rs1896795	C/T	IVS	Y	0.257576	0.428005	0.0938	0.6185	0.7831		0.0307	0.3489	0.8771
		rs2562753	T/A	IVS	N	-	-	-	-	-		-	-	-
		rs2562754	C/T	IVS	Y	0.390909	0.797092	0.7121	0.9806	0.8653		0.1883	0.6156	0.2362
		rs6495460	C/T	IVS	Y	0.268072	0.977662	0.6896	0.1112	0.2663		0.04	0.5823	0.0755
		rs34080999	C/A	CDS	N	-	-	-	-	-		-	-	-
	BCL2L2	rs28403598	C/T	promoter	Y	0.281818	0.134043	0.1618	0.2116	0.6693		0.2831	0.3198	0.2071
		rs4982748		promoter	N	-	-	-	-	-		-	-	-
	BCL2L10	rs2227308		3'UTR	N	-	-	-	-	-		-	-	-
		rs2231292	C/A	CDS	N	-	-	-	-	-		-	-	-
		rs4776003		5'UTR	N	-	-	-	-	-		-	-	-
	BCL2L12	rs2304204	A/G	5'UTR	Y	-	-	-	-	-		-	-	-
		rs2304206	C/T	5'UTR	Y	0.218182	0.397334	0.3802	0.8272	0.4813		0.9978	-	0.9978
		rs34739574	C/T	promoter	Y	0.0165563	0.83611	0.2252	-	0.988		0.4762	0.4254	0.3582
		rs2304205		5'UTR	N	-	-	-	-	-		-	-	-
	BCL2L13	rs11089197	C/G	promoter	Y	0.0873494	0.795227	0.4602	0.5258	0.4445		0.3003	0.74	0.3559
	BCLAF1	rs3757156	C/T	promoter	Y	0.097561	0.618808	0.308	0.6066	0.2906		0.1259	0.6717	0.2608
		rs1967445	A/T	IVS	N	-	-	-	-	-		-	-	-
	BFAR	rs11546303	G/T	CDS	Y	0.183735	0.754634	0.1919	0.6874	0.4259		0.0791	0.4715	0.1464
	BID	rs386333	A/G	promoter	Y	0	-	-	-	-		-	-	-
		rs4819464	A/G	IVS	Y	0	-	-	-	-		-	-	-
		rs8190256	A/C	promoter	Y	0.106061	0.482111	0.9888	0.1448	0.7803		0.1245	0.5747	0.1659
		rs8190315	A/G	CDS	Y	0.134969	0.983582	0.6421	0.0393	0.948		0.9843	0.0919	0.7273
	BIK	rs4988364	C/A	promoter	N	-	-	-	-	-		-	-	-
		rs4988366	A/G	promoter	Y	0.0783133	0.273636	0.5647	-	0.5654		0.7942	0.7638	0.9951
		rs926328	A/T	promoter	N	-	-	-	-	-		-	-	-
		rs4988374	C/A	promoter	N	-	-	-	-	-		-	-	-
	BIRC4	rs28382699	C/T	promoter	Y	0.254601	8.90017e-26	0.292	0.2924	0.2787		0.2572	0.5726	0.3158
		rs2355676	A/G	IVS	Y	-	-	-	-	-		-	-	-
		rs5956583	A/C	CDS	Y	0.0662651	7.4514e-20	0.8269	0.4932	0.8475		0.2945	0.3726	0.2311
		rs5958318	C/T	promoter	Y	0.386525	1.1329e-07	0.5444	0.5198	0.4794		0.9702	0.8557	0.8978
		rs28382740		3'UTR	N	-	-	-	-	-		-	-	-
	BIRC5	rs2071214	A/G	CDS	Y	0.189759	0.605704	0.0282	0.7013	0.0523		0.6974	0.7901	0.8129
		rs3764383	A/G	promoter	Y	0.240964	0.0641968	0.6692	0.4176	0.5053		0.4412	0.9599	0.5825
		rs9904341	G/G	5'UTR	N	-	-	-	-	-		-	-	-
		rs17878467		promoter	N	-	-	-	-	-		-	-	-
		rs2239680		3'UTR	N	-	-	-	-	-		-	-	-
		rs8073903		promoter	N	-	-	-	-	-		-	-	-
	BIRC6	rs2366894	A/T	CDS	N	-	-	-	-	-		-	-	-
	BIRC7	rs3810465	A/G	promoter	N	-	-	-	-	-		-	-	-
		rs3810466	C/G	promoter	N	-	-	-	-	-		-	-	-
	BIRC8	rs7260390	A/T	5'UTR	N	-	-	-	-	-		-	-	-
		rs8109165	G/A	CDS	N	-	-	-	-	-		-	-	-
		rs34683072	G/A	CDS	N	-	-	-	-	-		-	-	-
		rs35700345		CDS	N	-	-	-	-	-		-	-	-
	BNIP1	rs171725	A/G	promoter	Y	0.225904	0.261734	0.7186	0.5963	0.6171		0.8277	0.7353	0.9924
		rs255307	G/A	promoter	N	-	-	-	-	-		-	-	-
		rs5745098	A/G	promoter	Y	0.0186335	0.809615	-	0.6739	0.6762		0.3384	0.4764	0.2886
	BNIP2	rs6151483	C/T	IVS	Y	0.147482	0.987415	0.8398	0.2898	0.5971		0.3309	-	0.3326
		rs755605	A/C	promoter	Y	0.448485	0.187472	0.1629	0.0275	0.0251		0.5979	0.2647	0.2964
		rs2306359	G/T	CDS	N	-	-	-	-	-		-	-	-
		rs4533213		IVS	N	-	-	-	-	-		-	-	-
		rs3087328	G/A	CDS	N	-	-	-	-	-		-	-	-
		rs754641	A/G	CDS	N	-	-	-	-	-		-	-	-
		rs754642		promoter	N	-	-	-	-	-		-	-	-
	BNIP3L	rs9644114	A/G	IVS	Y	0.168675	0.689063	0.7019	0.7261	0.794		0.8405	-	0.8406
		rs1055476	C/G	5'UTR	N	-	-	-	-	-		-	-	-
	BRAF	rs3789806	C/G	IVS	Y	0.14759	0.393182	0.9593	0.9981	0.9643		-	0.5084	0.5094
	CARD8	rs2304134	C/T	IVS	Y	0.441358	0.257013	0.1219	0.4366	0.5522		0.3533	0.9108	0.8138
		rs2043211	A/T	CDS	N	-	-	-	-	-		-	-	-
		rs8112588	G/A	3'UTR	N	-	-	-	-	-		-	-	-
	CARD9	rs4077515	T/C	CDS	N	-	-	-	-	-		-	-	-
	CARD10	rs9610775	C/T	CDS	N	-	-	-	-	-		-	-	-
	CARD11	rs2005164		promoter	N	-	-	-	-	-		-	-	-
		rs10046554	A/G	IVS	N	-	-	-	-	-		-	-	-
	CARD14	rs2044103	A/G	promoter	Y	0.354545	0.073601	0.0913	0.6054	0.225		0.6235	0.1952	0.1857
		rs34367357	A/G	CDS	Y	0.0838509	0.245509	-	0.8974	0.8975		0.2469	0.9852	0.4164
		rs2066964	G/C	CDS	N	-	-	-	-	-		-	-	-
	CASP1	Noneb	-	-	-	-	-	-	-	-		-	-	-
	CASP4	rs579408	A/T	promoter	Y	0.240625	0.236524	0.4061	0.3212	0.2927		0.5557	0.4704	0.5735
		rs623114	C/T	promoter	Y	0.36747	0.388158	0.2409	0.3214	0.1955		0.7703	0.2246	0.3839
	CASP5	rs2282657	C/T	IVS	Y	0.253125	0.91622	0.1413	0.4347	0.1319		0.8394	0.6681	0.995
		rs3181317	A/G	promoter	Y	0.230303	0.741364	0.1669	0.1861	0.1102		0.8608	0.8301	0.9046
		rs523104	C/G	CDS	Y	0.231928	0.975397	0.5942	0.6198	0.5306		0.9015	0.7838	0.7872
		rs3181319		IVS	N	-	-	-	-	-		-	-	-
	CASP6	rs5030516	C/G	promoter	Y	0	-	-	-	-		-	-	-
	CASP7	rs11593766	G/T	CDS	Y	0.144654	0.135821	0.5031	0.4328	0.3793		0.5935	0.8309	0.7505
		rs12415607	A/C	promoter	Y	0.390244	0.51678	0.1556	0.836	0.3785		0.1347	-	0.1673
		rs28411397	G/C	5'UTR	N	-	-	-	-	-		-	-	-
		rs7921977		5'UTR	N	-	-	-	-	-		-	-	-
	CASP8	rs6735656	G/T	promoter	Y	0.280488	0.726958	0.962	0.2473	0.347		0.4223	0.7532	0.6416
		rs13425383	G/A	3'UTR	N	-	-	-	-	-		-	-	-
		rs17860428	G/A	3'UTR	N	-	-	-	-	-		-	-	-
	CASP9	rs4645981	C/T	promoter	Y	0.198795	0.830317	0.0863	0.5217	0.2437		0.0625	0.1905	0.0438
		rs1052576	A/G	CDS	Y	0.383436	0.181246	0.8875	0.164	0.3973		0.095	0.0245	0.0173
		rs2020897	C/G	CDS	Y	0	-	-	-	-		-	-	-
		rs2020902	C/T	IVS	Y	0.0692771	0.806659	0.6306	0.7404	0.6823		0.9116	0.0999	0.1872
		rs4645978	G/A	promoter	N	-	-	-	-	-		-	-	-
		rs4645980		promoter	N	-	-	-	-	-		-	-	-
	CASP10	rs13006529	A/T	CDS	Y	0.234375	0.925957	0.9938	0.2809	0.3778		0.4361	-	0.4382
	CASP14	rs11085944	A/G	promoter	Y	0.136364	0.537914	0.7716	0.5749	0.717		0.727	0.3894	0.5156
		rs2239364	A/T	promoter	Y	0.0454545	0.540751	-	0.246	0.2532		0.2746	0.4661	0.2397
		rs3761056	A/T	promoter	Y	0.415663	0.458615	0.9343	0.5416	0.7808		0.9653	0.3656	0.8923
		rs3761057	A/G	promoter	Y	0.136364	0.537914	0.6154	0.748	0.7627		0.499	0.9311	0.5769
		rs2158467		promoter	N	-	-	-	-	-		-	-	-
		rs2158468		promoter	N	-	-	-	-	-		-	-	-
	CD27	rs11064195	A/G	5'UTR	Y	0.266447	0.930923	0.5875	0.2435	0.4982		0.2558	0.0582	0.4826
		rs1059501		3'UTR	N	-	-	-	-	-		-	-	-
		rs2286596	A/G	promoter	Y	0.347826	0.0550613	0.6437	0.0607	0.2208		0.0563	0.791	0.651
		rs2250246		promoter	N	-	-	-	-	-		-	-	-
		rs2286597		promoter	N	-	-	-	-	-		-	-	-
	CD40	rs17177493	A/C	CDS	Y	0	-	-	-	-		-	-	-
		rs1800686	A/G	promoter	Y	0.309091	0.23808	0.3514	0.2203	0.1867		0.6507	-	0.651
	CD40LG	rs3092945		promoter	N	-	-	-	-	-		-	-	-
	CD70	rs344590	C/T	promoter	Y	0.0943396	0.189017	0.5883	-	0.5893		0.355	0.3508	0.2616
		rs344591	C/T	promoter	Y	-	-	-	-	-		-	-	-
	CFLAR	rs1060975	A/G	3'UTR	N	-	-	-	-	-		-	-	-
		rs1138232	A/G	3'UTR	N	-	-	-	-	-		-	-	-
		rs3201947	A/G	3'UTR	N	-	-	-	-	-		-	-	-
	CIDEB	rs1950503	A/G	5'UTR	Y	0	-	-	-	-		-	-	-
		rs1950505	C/A	promoter	N	-	-	-	-	-		-	-	-
		rs2748543	G/T	5'UTR	Y	0.0030303	0.968856	0.48	-	0.9891		0.879	0.5979	0.5991
	CRADD	rs3759168	C/G	promoter	Y	0.212418	0.66236	0.77	0.8539	0.7971		0.3273	0.8212	0.6453
		rs7313503	C/G	promoter	Y	0.298193	0.406219	0.3709	0.9678	0.5135		-	0.9202	0.9202
	DAPK1	rs1056719	A/G	CDS	Y	0.21988	0.659289	0.7537	0.914	0.7654		0.6008	0.731	0.566
		rs1329600	C/T	promoter	Y	0.191589	0.0676527	0.89	0.2657	0.2741		-	0.4548	0.4577
		rs2302791		5'UTR	N	-	-	-	-	-		-	-	-
	DAPK2	rs11629676	C/T	promoter	Y	0.120482	0.301842	0.6869	0.4831	0.5342		0.717	0.8851	0.8027
		rs332271	A/G	promoter	Y	0.14759	0.812715	0.5971	0.0006	0.1969		0.5289	0.006	0.995
	DFFB	rs12738235	A/G	3'UTR	Y	0.215152	0.276152	0.6406	0.843	0.9879		0.0511	-	0.0636
	FADD	rs10898853		promoter	N	-	-	-	-	-		-	-	-
		rs12295430	C/T	promoter	Y	0	-	-	-	-		-	-	-
		rs1131677	G/A	5'UTR	N	-	-	-	-	-		-	-	-
	FAS	rs1800682	C/A	IVS	N	-	-	-	-	-		-	-	-
	FASLG	rs763110	C/T	promoter	Y	0.292683	0.719748	0.4848	0.0189	0.6534		0.504	0.1468	0.9263
	GADD45A	rs581000	C/G	promoter	Y	0.386986	0.177572	0.9422	0.8462	0.8589		0.9231	0.2092	0.6831
	HRK	rs3809194	C/T	promoter	Y	0.144444	0.0498043	0.596	-	0.5968		0.3839	0.2121	0.2745
	HSP90AB1	rs35966442	A/C	promoter	Y	0	-	-	-	-		-	-	-
		rs10948128		promoter	N	-	-	-	-	-		-	-	-
		rs1570920	C/G	promoter	N	-	-	-	-	-		-	-	-
		rs324131	G/A	promoter	N	-	-	-	-	-		-	-	-
		rs34094794		promoter	N	-	-	-	-	-		-	-	-
		rs9462978	G/A	promoter	N	-	-	-	-	-		-	-	-
		rs9472238	C/A	promoter	N	-	-	-	-	-		-	-	-
		rs3757283	A/C	promoter	N	-	-	-	-	-		-	-	-
	LTA	rs12201490	A/T	promoter	Y	0.346715	0.841248	0.9	0.2509	0.5375		0.1517	0.4929	0.1482
		rs9503372	A/G	promoter	Y	0.34	0.00240877	0.8613	0.3082	0.5601		0.2051	0.2853	0.1875
		rs1575043		promoter	N	-	-	-	-	-		-	-	-
	LTBR	rs10849448	G/A	promoter	N	-	-	-	-	-		-	-	-
		rs3759333		promoter	N	-	-	-	-	-		-	-	-
		rs12354		3'UTR	N	-	-	-	-	-		-	-	-
	MCL1	rs16837903		5'UTR	N	-	-	-	-	-		-	-	-
		rs3738484	G/T	promoter	Y	0.362805	0.415016	0.7599	0.7139	0.6922		0.2935	0.5292	0.2966
		rs9803935	G/T	promoter	Y	0.358434	0.366925	0.6799	0.8427	0.7338		0.4824	0.0413	0.7834
		rs4970918	G/A	promoter	N	-	-	-	-	-		-	-	-
	NOD1	rs2736726	A/G	promoter	N	-	-	-	-	-		-	-	-
		rs2075820	T/C	CDS	N	-	-	-	-	-		-	-	-
		rs6947097	A/G	CDS	N	-	-	-	-	-		-	-	-
		rs2906766		5'UTR	N	-	-	-	-	-		-	-	-
	NOD2	rs2076752	G/A	5'UTR	N	-	-	-	-	-		-	-	-
	PYCARD	rs8056505	C/T	promoter	Y	0.172727	0.615165	0.6968	0.1115	0.1717		0.6985	0.514	0.9362
	RIPK1	rs3757082	C/T	promoter	Y	0.487421	0.943103	0.0893	0.7895	0.2256		0.3221	0.9081	0.4036
	RIPK2	rs2293807	G/T	promoter	Y	0.0474684	0.257176	0.6699	0.7335	0.8254		0.2255	-	0.2302
		rs2293808	A/G	promoter	Y	0.127273	0.0196996	0.1483	0.5657	0.9346		0.8385	0.4049	0.9799
	RPS27A	rs17046778	G/T	promoter	Y	0.269697	0.999522	0.1829	0.1689	0.1033		0.5008	0.0752	0.0836
		rs17046782	A/G	promoter	Y	0.00301205	0.96895	-	0.7437	0.9883		0.3492	0.362	0.2652
	TNF	rs1799964	C/T	promoter	Y	0.230303	0.323407	0.9897	0.2681	0.4017		0.6567	0.1334	0.1556
		rs1799724		nearGene-3	N	-	-	-	-	-		-	-	-
		rs361525		promoter	N	-	-	-	-	-		-	-	-
		rs4645836		nearGene-3	N	-	-	-	-	-		-	-	-
	TNFRSF1A	rs4149618		promoter	N	-	-	-	-	-		-	-	-
		rs4149621	A/G	promoter	Y	0.0798611	0.297639	0.5805	-	0.5818		0.9318	0.9602	0.9829
		rs4149569		promoter	N	-	-	-	-	-		-	-	-
	TNFRSF1B	rs1061622	G/T	CDS	Y	0.187919	0.224683	0.3238	0.7395	0.5596		0.6119	0.4787	0.9377
	TNFRSF6B	rs2297441	G/A	3'UTR	N	-	-	-	-	-		-	-	-
	TNFRSF10A	rs13254617		promoter	N	-	-	-	-	-		-	-	-
		rs13255394		promoter	N	-	-	-	-	-		-	-	-
	TNFRSF10B	rs1047266	C/T	CDS	Y	0.23913	0.164858	0.0961	0.0433	0.0351		0.2576	0.0121	0.0904
		rs1129424	G/A	CDS	N	-	-	-	-	-		-	-	-
		rs1047275	C/G	3'UTR	N	-	-	-	-	-		-	-	-
	TNFRSF10C	rs12549481	A/G	promoter	Y	0.273006	0.736924	0.9741	0.0526	0.4428		0.4937	0.8068	0.5006
		rs12681513	A/G	promoter	Y	0.251534	0.774978	0.1011	0.7623	0.6828		0.4748	0.6454	0.5555
	TNFRSF10D	rs34622674	A/C	CDS	Y	0.00301205	0.96895	0.6869	-	0.9905		0.5512	0.5512	0.9859
		rs6651394	C/T	promoter	Y	0.436364	0.444022	0.4691	0.0026	0.0343		0.9266	0.0452	0.2511
	TNFRSF11B	rs2073617	C/T	5'UTR	Y	0.387195	0.891858	0.6461	0.8878	0.7321		0.4489	0.9661	0.5304
		rs2073618	G/C	CDS	N	-	-	-	-	-		-	-	-
		rs3134069	A/C	promoter	N	-	-	-	-	-		-	-	-
		rs3134071	G/A	promoter	N	-	-	-	-	-		-	-	-
		rs3102735		promoter	N	-	-	-	-	-		-	-	-
		rs3134072		promoter	N	-	-	-	-	-		-	-	-
	TNFRSF14	rs2234167	T/C	CDS	N	-	-	-	-	-		-	-	-
		rs3762438	G/A	promoter	N	-	-	-	-	-		-	-	-
		rs4870	T/C	CDS	N	-	-	-	-	-		-	-	-
		rs8725	G/A	3'UTR	N	-	-	-	-	-		-	-	-
		rs2227312	A/C	promoter	N	-	-	-	-	-		-	-	-
		rs2227313		promoter	N	-	-	-	-	-		-	-	-
	TNFRSF19	rs3751361	C/T	3'UTR	Y	0.178788	0.499268	0.1109	0.3774	0.0965		0.3328	0.1345	0.5735
		rs3829942	A/G	promoter	Y	0	-	-	-	-		-	-	-
		rs9550987	A/T	CDS	Y	0.281818	0.670944	0.6565	0.3534	0.5909		0.484	0.4997	0.8318
		rs3751362	G/A	CDS	N	-	-	-	-	-		-	-	-
	TNFRSF21	rs6458555	A/G	5'UTR	Y	0.365385	0.0955819	0.9101	0.3068	0.5805		-	0.8609	0.861
		rs6458556	A/G	promoter	N	-	-	-	-	-		-	-	-
	TNFRSF25	rs3176900	C/T	promoter	Y	0.00949367	0.904105	0.3088	-	0.3188		0.9202	0.8882	0.8801
		rs3007418	G/A	3'UTR	N	-	-	-	-	-		-	-	-
	TNFSF8	rs2075533		promoter	N	-	-	-	-	-		-	-	-
		rs3181348		promoter	N	-	-	-	-	-		-	-	-
		rs1555456	C/G	promoter	N	-	-	-	-	-		-	-	-
		rs3181356	G/A	promoter	N	-	-	-	-	-		-	-	-
	TNFSF9	rs2234182		3'UTR	N	-	-	-	-	-		-	-	-
	TNFSF10	rs3136584	A/C	promoter	Y	0.0238095	0.767447	0.5936	-	0.5979		0.8286	-	0.8287
		rs12488654	G/A	promoter	N	-	-	-	-	-		-	-	-
		rs3136586		promoter	N	-	-	-	-	-		-	-	-
		rs388515		promoter	N	-	-	-	-	-		-	-	-
		rs432821		promoter	N	-	-	-	-	-		-	-	-
	TNFSF14	rs11878563	A/G	promoter	Y	0.415663	0.827798	0.3039	0.8445	0.4913		0.5632	0.1308	0.4341
		rs344560	T/C	CDS	N	-	-	-	-	-		-	-	-
		rs3760746	C/T	5'UTR	Y	0.415663	0.827798	0.3039	0.8445	0.4913		0.6314	0.5775	0.9033
		rs8106574		promoter	N	-	-	-	-	-		-	-	-
	TP53	rs2287499	C/G	promoter	N	-	-	-	-	-		-	-	-
		rs1042522	C/G	promoter	N	-	-	-	-	-		-	-	-
	TP53BP2	None	-	-	-	-	-	-	-	-		-	-	-
	TP73	rs9662633	G/A	3'UTR	N	-	-	-	-	-		-	-	-
		rs2273953		5'UTR	N	-	-	-	-	-		-	-	-
		rs1801173		5'UTR	N	-	-	-	-	-		-	-	-
	TP73L	rs7631358	A/G	promoter	Y	0.436	0.415629	0.3392	0.0482	0.4381		0.2716	0.0053	0.2334
	TRADD	rs3181263	G/A	promoter	N	-	-	-	-	-		-	-	-
	TRAF1	rs2301334	G/T	5'UTR	Y	0.201923	0.750725	0.9627	0.7816	0.8946		0.699	0.8495	0.6933
		rs3761846	C/A	IVS	N	-	-	-	-	-		-	-	-
		rs2416806	C/G	IVS	N	-	-	-	-	-		-	-	-
	TRAF2	rs17250001	A/C	promoter	Y	-	-	-	-	-		-	-	-
		rs7852970	G/A	3'UTR	N	-	-	-	-	-		-	-	-
		rs10747039	G/A	promoter	N	-	-	-	-	-		-	-	-
		rs2784075	A/G	IVS	N	-	-	-	-	-		-	-	-
	TRAF3	rs1131877	A/G	CDS	Y	0.493939	0.587032	0.4437	0.404	0.9687		-	0.9466	0.9454
		rs2075771		promoter	N	-	-	-	-	-		-	-	-
	TRAF4	None	-	-	-	-	-	-	-	-		-	-	-
	TRAF5	rs2271458	A/C	CDS	Y	0.0333333	0.65781	0.9691	-	0.9694		0.9308	0.2125	0.3208
Angiogenesis	AGGF1	rs17682661	C/T	promoter	Y	0.230303	0.0994399	0.1812	0.6444	0.9412		0.2937	0.8201	0.936
(n=86)		rs34400049	A/C	CDS	Y	0.23494	0.0722597	0.1815	0.5392	0.9532		0.2033	0.0287	0.657
	ANG	rs17516133	G/C	promoter	N	-	-	-	-	-		-	-	-
	ANGPT1	rs34145387	A/T	promoter	Y	0.398773	0.724276	0.2596	0.9303	0.5788		0.3556	0.37	0.272
	ANGPT2	rs2515507	C/T	promoter	Y	0.0666667	0.738649	0.0329	0.7428	0.051		0.1072	0.5712	0.1686
		rs3739390	C/G	5'UTR	Y	0.0903614	0.737163	0.5085	0.8333	0.5031		0.8466	0.7135	0.7415
		rs3739391	A/G	5'UTR	N	-	-	-	-	-		-	-	-
	ANGPTL3	rs11207997	C/T	promoter	Y	0.213836	0.548957	0.0722	0.6503	0.0939		0.5604	-	0.5618
	ANGPTL4	rs1044250	C/T	CDS	Y	0.0753012	0.237947	0.5173	0.6334	0.4822		0.9174	0.9728	0.9471
		rs4076317	C/G	promoter	Y	0.251515	0.856307	0.8237	0.5316	0.5474		0.9104	0.8072	0.8059
	ANPEP	rs10584	C/G	3'UTR	N	-	-	-	-	-		-	-	-
		rs25653	T/C	CDS	N	-	-	-	-	-		-	-	-
		rs8192297	T/C	CDS	N	-	-	-	-	-		-	-	-
	ADAMTSL3	rs11259927	C/T	CDS	Y	0.38	0.53	0.382	0.0026	0.0333		0.6928	0.0131	0.3596
	BAI1	None	-	-	-	-	-	-	-	-		-	-	-
	CCL11	rs17735961	A/C	promoter	Y	0.129518	0.40277	0.1835	0.4505	0.275		0.3029	0.2074	0.7463
		rs17809012	A/G	promoter	Y	0.280488	0.112865	0.7735	0.0616	0.2836		0.3772	0.4613	0.3472
		rs4795895	A/G	promoter	Y	0.0762195	0.245464	0.1711	0.2719	0.1745		0.1873	0.9595	0.2417
		rs4795896	C/T	promoter	Y	0.358434	0.114731	0.5342	0.2619	0.8633		0.4614	0.8658	0.6973
	CCL2	rs13900		3'UTR	N	-	-	-	-	-		-	-	-
		rs2857656	C/G	promoter	Y	0.343373	0.0617018	0.8776	0.2913	0.6616		0.4184	-	0.42
		rs3760396	C/G	promoter	Y	0.0903614	0.542755	0.3818	0.4874	0.3368		0.0263	0.2979	0.0819
		rs11575012		promoter	N	-	-	-	-	-		-	-	-
	CDH5	rs2344564	C/T	IVS	Y	0.210843	0.772248	0.4198	0.1559	0.3978		-	0.4196	0.4232
		rs7404629	A/G	IVS	Y	0.306061	0.0455111	0.5009	0.3795	0.6258		0.5599	0.1093	0.2438
		rs2344563	C/T	IVS	Y	0.063253	0.384307	0.0199	-	0.0238		0.073	-	0.0773
		rs1049970	C/T	CDS	N	-	-	-	-	-		-	-	-
		rs7499886	G/A	IVS	N	-	-	-	-	-		-	-	-
	COL18A1	rs7499		3'UTR	N	-	-	-	-	-		-	-	-
		rs2838920	G/A	IVS	N	-	-	-	-	-		-	-	-
		rs8131523		IVS	N	-	-	-	-	-		-	-	-
		rs2838919		IVS	N	-	-	-	-	-		-	-	-
		rs2230693	C/G	CDS	N	-	-	-	-	-		-	-	-
		rs8199	G/A	3'UTR	N	-	-	-	-	-		-	-	-
	COL4A3	rs10178458	C/T	CDS	Y	0.112805	0.945948	0.7032	0.5522	0.8201		0.3784	0.2823	0.223
		rs11677877	A/G	CDS	Y	0.141566	0.834664	0.9995	0.8604	0.9591		0.4659	0.7434	0.4903
		rs13424243	C/G	CDS	Y	0.0606061	0.40726	-	0.0949	0.1003		0.2075	0.1845	0.1362
		rs28381984	C/T	CDS	N	-	-	-	-	-		-	-	-
		rs6436669	A/G	CDS	Y	0.100629	0.732583	0.5656	0.6415	0.5758		0.7909	0.6481	0.6397
	CSF3	rs2227319	A/G	promoter	Y	0.38961	0.25256	0.7299	0.4348	0.7131		0.6292	0.6353	0.617
		rs2227322	C/G	5'UTR	N	-	-	-	-	-		-	-	-
		rs2227318		promoter	N	-	-	-	-	-		-	-	-
	CXCL1	rs3117604	C/A	promoter	N	-	-	-	-	-		-	-	-
	CXCL2	rs3806792		promoter	N	-	-	-	-	-		-	-	-
	CXCL9	rs2276885		promoter	N	-	-	-	-	-		-	-	-
	CXCL10	rs4256246	A/G	promoter	Y	0.391566	0.0329014	0.8031	0.143	0.2749		0.3638	0.1741	0.1555
		rs4508917	A/G	IVS	N	-	-	-	-	-		-	-	-
	CXCL11	rs10031983	C/G	promoter	Y	0.35241	0.0120301	0.9273	0.6049	0.7014		0.1305	0.3286	0.2545
	ECGF1	rs11479		IVS	N	-	-	-	-	-		-	-	-
	EDG1	rs3737578	A/G	5'UTR	Y	0.219136	0.307908	0.1893	0.7966	0.2604		0.1263	0.3595	0.2279
		rs3765684	C/T	5'UTR	Y	0.281046	0.404163	0.0003	0.0969	0.0105		0.2426	0.376	0.2401
		rs12407294		promoter	N	-	-	-	-	-		-	-	-
		rs3737577	C/A	5'UTR	N	-	-	-	-	-		-	-	-
		rs4987248	G/C	5'UTR	N	-	-	-	-	-		-	-	-
	EFNA1	rs4745	A/T	CDS	Y	0.139394	0.433821	0.1102	0.0124	0.3379		0.5615	0.0007	0.9382
		rs9297	A/G	IVS	Y	0.139394	0.433821	0.0122	0.1162	0.3515		0.0007	0.5775	0.957
	EGF	rs11568835	A/G	promoter	Y	0.195783	0.244099	0.2163	0.6929	0.9428		0.3498	0.488	0.3852
		rs11568943	A/G	CDS	Y	0.180723	0.0728661	0.1719	0.1726	0.1237		0.6687	0.9019	0.9759
		rs2237051	A/G	CDS	Y	0.3	0.290724	0.3636	0.3387	0.7229		0.2709	0.5518	0.9725
		rs4444903	A/G	5'UTR	Y	0.307229	0.18095	0.5935	0.6433	0.5472		-	0.419	0.4218
	ENG	rs1800956	C/G	CDS	Y	0.0757576	0.292393	0.4339	-	0.4351		0.1342	0.5059	0.2331
		rs35400405	A/G	CDS	Y	0	-	-	-	-		-	-	-
		rs10987758		promoter	N	-	-	-	-	-		-	-	-
	EPAS1	rs1057773	C/G	3'UTR	Y	0.00684932	0.933588	-	<.0001	0.0009		-	0.0165	0.0304
		rs17039192		5'UTR	N	-	-	-	-	-		-	-	-
	EPHB4	None	-	-	-	-	-	-	-	-		-	-	-
	EREG	rs3806794	A/C	promoter	Y	0.0873494	0.795227	0.7984	0.2911	0.2909		0.5619	0.4612	0.484
	F2	rs5896	C/T	CDS	N	-	-	-	-	-		-	-	-
	FGF2	rs1048201		3'UTR	N	-	-	-	-	-		-	-	-
		rs308393		promoter	N	-	-	-	-	-		-	-	-
	FGF6	rs17183487	G/T	promoter	Y	0	-	-	-	-		-	-	-
		rs2970824		promoter	N	-	-	-	-	-		-	-	-
		rs2241286		3'UTR	N	-	-	-	-	-		-	-	-
	FGFR3	rs3135868	G/A	IVS	N	-	-	-	-	-		-	-	-
		rs17879199		IVS	N	-	-	-	-	-		-	-	-
		rs4450996		IVS	N	-	-	-	-	-		-	-	-
		rs736436	G/A	promoter	N	-	-	-	-	-		-	-	-
	FIGF	rs5935960	A/T	promoter	Y	0.406061	3.47262e-26	0.0002	0.0078	0.0019		0.0237	0.0584	0.0322
		rs6632528	C/T	5'UTR	Y	0.4	3.90797e-26	0.0094	0.0003	0.0024		0.0744	0.0322	0.0426
		rs6632532		promoter	N	-	-	-	-	-		-	-	-
	FLT1	None	-	-	-	-	-	-	-	-		-	-	-
	HAND2	rs2276941	A/G	promoter	Y	0.199275	0.063372	0.7409	0.1519	0.1632		0.0233	0.3658	0.0335
	HGF	rs3735520	C/T	promoter	Y	0.496855	0.0473444	0.9613	0.571	0.7391		0.9197	0.2504	0.668
		rs5745608	A/C	promoter	Y	0	-	-	-	-		-	-	-
	HIF1A	rs2057482	C/T	3'UTR	Y	0.198795	0.482932	0.3341	0.7959	0.5111		0.0124	0.1113	0.0383
	HPSE	rs11099592	C/T	CDS	Y	0.144578	0.73937	0.7209	0.9021	0.7256		0.4625	0.2394	0.2119
	ID1	rs1802548	A/G	CDS	N	-	-	-	-	-		-	-	-
	IFNA1	rs10811543	A/G	promoter	Y	0.263804	0.504103	0.282	0.1961	0.5264		0.4913	0.3613	0.3661
		rs28383796		3'UTR	N	-	-	-	-	-		-	-	-
		rs33965070	C/G	CDS	N	-	-	-	-	-		-	-	-
		rs34110353		promoter	N	-	-	-	-	-		-	-	-
		rs1758566		5'UTR	N	-	-	-	-	-		-	-	-
	IFNB1	rs10964831	A/T	promoter	Y	0.124242	0.695537	0.5622	0.3874	0.4491		0.0732	0.1167	0.0398
	IFNG	rs2069705	C/T	promoter	Y	0.122047	0.928558	0.3901	0.0879	0.2528		0.2469	-	0.2513
		rs2069732		promoter	N	-	-	-	-	-		-	-	-
	IGF1	rs2288377	A/T	promoter	Y	0.285211	0.523169	0.7442	0.4449	0.6421		0.7973	0.2809	0.6346
	IL10	rs1800872	A/C	promoter	Y	0.281818	0.670944	0.4993	0.5526	0.4297		0.9495	0.5334	0.8838
		rs1800896	A/G	promoter	Y	0.0933735	0.681738	0.0267	0.4602	0.0439		0.064	0.4212	0.1159
	IL18	rs187238	C/G	promoter	Y	0.217391	0.0327689	0.7912	0.499	0.6116		0.7294	0.5255	0.5019
		rs5744247	C/G	IVS	Y	0.349398	0.553601	0.8171	0.046	0.2883		0.0908	0.2029	0.0621
		rs360719	A/G	promoter	Y	0.153374	0.92041	0.8719	0.6271	0.7627		0.8606	0.2479	0.7086
		rs1946518		promoter	N	-	-	-	-	-		-	-	-
		rs360717	G/A	5'UTR	N	-	-	-	-	-		-	-	-
		rs360718	A/C	5'UTR	N	-	-	-	-	-		-	-	-
		rs360721	C/G	IVS	N	-	-	-	-	-		-	-	-
		rs4988359	A/G	IVS	N	-	-	-	-	-		-	-	-
	IL1B	rs1143627		promoter	N	-	-	-	-	-		-	-	-
		rs1143625		promoter	N	-	-	-	-	-		-	-	-
	IL6	rs1800796	C/G	promoter	Y	0.295597	0.0200208	0.803	0.1243	0.3656		0.5328	0.6021	0.5202
		rs3087223		promoter	N	-	-	-	-	-		-	-	-
		rs3087225		promoter	N	-	-	-	-	-		-	-	-
		rs3087226	G/C	5'UTR	N	-	-	-	-	-		-	-	-
	IL8	rs4073	A/T	promoter	N	-	-	-	-	-		-	-	-
	ITGAV	rs9333288	A/G	IVS	Y	0.130303	0.581898	0.167	0.4738	0.1518		0.2444	0.201	0.144
	ITGB3	rs3809861	A/G	promoter	Y	0.487421	0.480056	0.8733	0.9311	0.8799		0.3249	0.6365	0.4333
		rs3809862	C/T	promoter	Y	0.493902	0.756189	0.7107	0.8698	0.7416		0.6935	0.9526	0.7851
		rs7208055	A/C	promoter	Y	0.23494	0.717668	0.4166	0.0665	0.2354		0.2983	0.257	0.1858
		rs7208170	A/G	promoter	N	-	-	-	-	-		-	-	-
		rs2317384		promoter	N	-	-	-	-	-		-	-	-
	JAG1	rs1131695	C/T	IVS	Y	0.308442	0.0327758	0.8868	0.1766	0.5177		0.3014	0.5574	0.2787
		rs2273060	A/G	IVS	N	-	-	-	-	-		-	-	-
		rs6040073		5'UTR	N	-	-	-	-	-		-	-	-
	KDR	rs1870377	A/T	CDS	Y	0.424699	0.764935	0.395	0.9582	0.6056		0.7084	0.2111	0.8801
		rs2305948	C/T	CDS	Y	0.10241	0.141562	0.199	-	0.2042		0.4839	0.1034	0.1955
		rs28695311	C/G	promoter	N	-	-	-	-	-		-	-	-
		rs7667298	C/T	5'UTR	Y	0.297546	0.591785	0.8965	0.1383	0.4487		0.992	0.9202	0.9318
		rs2239702	G/A	promoter	N	-	-	-	-	-		-	-	-
		rs9994560	G/A	promoter	N	-	-	-	-	-		-	-	-
	LAMA5	rs11698080	C/T	CDS	N	-	-	-	-	-		-	-	-
		rs2297587	T/C	CDS	N	-	-	-	-	-		-	-	-
		rs3184293	C/T	3'UTR	Y	0.0330882	0.689837	0.3097	-	0.3296		0.7384	0.566	0.5969
		rs3810552		promoter	N	-	-	-	-	-		-	-	-
		rs4925229	C/T	CDS	N	-	-	-	-	-		-	-	-
		rs944895	G/A	CDS	N	-	-	-	-	-		-	-	-
		rs2427283	C/T	CDS	N	-	-	-	-	-		-	-	-
		rs2274934	T/C	CDS	N	-	-	-	-	-		-	-	-
		rs3737137	T/C	CDS	N	-	-	-	-	-		-	-	-
	LECT1	rs3759509		promoter	N	-	-	-	-	-		-	-	-
	LEP	rs13228377	A/G	promoter	Y	0.25	0.167789	0.1094	0.8138	0.1281		-	0.218	0.2228
		rs28954105	G/T	IVS	Y	0.00662252	0.934709	0.0463	-	0.0644		0.015	-	0.0282
		rs2167270	A/G	5'UTR	Y	0.165663	0.382337	0.0156	0.0529	0.0307		0.396	0.3688	0.3121
	MMP2	rs14070	C/T	IVS	Y	0.276398	0.905994	0.2811	0.2817	0.1905		0.0407	0.2702	0.173
		rs2285053		promoter	N	-	-	-	-	-		-	-	-
		rs2285052	A/C	promoter	N	-	-	-	-	-		-	-	-
		rs2287073	C/G	5'UTR	N	-	-	-	-	-		-	-	-
	MMP9	rs17577	A/G	IVS	Y	0.148485	0.6945	0.8989	0.9303	0.9705		0.7871	-	0.7874
		rs17576	A/G	CDS	Y	0.307229	0.903831	0.6033	0.1052	0.1567		0.6105	0.7462	0.8599
		rs3918254		IVS	N	-	-	-	-	-		-	-	-
		rs20544		3'UTR	N	-	-	-	-	-		-	-	-
		rs2250889	C/G	CDS	N	-	-	-	-	-		-	-	-
		rs25650	C/G	nonsense	N	-	-	-	-	-		-	-	-
		rs2274756		CDS	N	-	-	-	-	-		-	-	-
	MMP19	rs12372076	C/G	promoter	Y	0.12037	0.00671858	0.393	0.828	0.9167		0.2396	0.5372	0.3754
	NOTCH4	rs17604492	C/T	CDS	Y	0.0853659	0.23199	0.9068	-	0.9068		0.4432	0.3697	0.3035
		rs2267644	A/G	promoter	Y	0.0393939	0.598349	-	0.7657	0.7663		0.2315	0.2788	0.5487
		rs367398		5'UTR	N	-	-	-	-	-		-	-	-
		rs397081		promoter	N	-	-	-	-	-		-	-	-
		rs422951	T/C	CDS	N	-	-	-	-	-		-	-	-
		rs8192564		5'UTR	N	-	-	-	-	-		-	-	-
		rs8192579		promoter	N	-	-	-	-	-		-	-	-
		rs3134929		promoter	N	-	-	-	-	-		-	-	-
		rs12055568		promoter	N	-	-	-	-	-		-	-	-
		rs2395106		promoter	N	-	-	-	-	-		-	-	-
		rs3134930		IVS	N	-	-	-	-	-		-	-	-
		rs915894	T/G	CDS	N	-	-	-	-	-		-	-	-
	NRP1	rs2229934	C/T	IVS	Y	0.340361	0.790206	0.5271	0.5815	0.891		0.8263	0.0256	0.8761
	NRP2	rs849535	C/G	promoter	Y	0.0515152	0.485387	-	0.7514	0.7516		0.8753	-	0.8754
		rs10090	G/A	5'UTR	N	-	-	-	-	-		-	-	-
	NUDT6	rs12648093	A/G	CDS	Y	0.0766871	0.288966	-	0.5599	0.5619		0.8709	0.2317	0.5056
	PECAM1	rs2812	A/G	3'UTR	Y	0.319277	0.742044	0.8607	0.7652	0.8736		0.9644	0.4407	0.7725
		rs1131012		CDS	N	-	-	-	-	-		-	-	-
	PF4	rs3756074	C/G	promoter	Y	0.0789474	0.953184	0.0354	0.1172	0.0642		0.0137	0.3972	0.2559
	PLAU	rs1916340	G/T	3'UTR	Y	-	-	-	-	-		-	-	-
		rs2227557	C/T	promoter	Y	0	-	-	-	-		-	-	-
		rs2227562	G/A	IVS	N	-	-	-	-	-		-	-	-
		rs2227564	C/T	promoter	Y	0.267081	0.835574	0.8981	0.4597	0.6768		0.7704	0.2724	0.327
		rs2227560		IVS	N	-	-	-	-	-		-	-	-
	PLG	rs1830521	A/C	promoter	Y	0.190909	0.619096	0.426	0.5199	0.4088		-	0.8627	0.863
		rs1864449	A/G	promoter	Y	0.195783	0.753499	0.8101	0.4087	0.6094		0.0603	0.3314	0.2637
		rs4252050		promoter	N	-	-	-	-	-		-	-	-
		rs4252060		5'UTR	N	-	-	-	-	-		-	-	-
		rs1864450		promoter	N	-	-	-	-	-		-	-	-
		rs1950562		promoter	N	-	-	-	-	-		-	-	-
		rs4110432		promoter	N	-	-	-	-	-		-	-	-
		rs4252051		promoter	N	-	-	-	-	-		-	-	-
		rs4252052		promoter	N	-	-	-	-	-		-	-	-
		rs4252053		promoter	N	-	-	-	-	-		-	-	-
		rs4252055	G/A	promoter	N	-	-	-	-	-		-	-	-
		rs6690		3'UTR	N	-	-	-	-	-		-	-	-
	PTEN	rs12573787	G/A	promoter	N	-	-	-	-	-		-	-	-
	PTGS1	rs3842787	C/T	CDS	N	-	-	-	-	-		-	-	-
	PTGS2	rs5275	C/T	IVS	Y	0.221212	0.6757	0.3581	0.9725	0.763		0.6476	0.0002	0.9196
		rs20417	C/G	promoter	Y	0.0306748	0.686195	-	0.9601	0.9608		0.2517	0.6109	0.4025
		rs689465		promoter	N	-	-	-	-	-		-	-	-
		rs689466	A/G	promoter	N	-	-	-	-	-		-	-	-
	SERPINF1	rs9913583	A/C	5'UTR	Y	0.108434	0.969137	0.5755	0.3414	0.3157		0.6313	0.6095	0.5483
		rs1136287	C/T	CDS	N	-	-	-	-	-		-	-	-
	SH2D2A	rs2768764	A/T	promoter	Y	0.130282	0.296288	0.1408	0.4959	0.232		0.1186	0.1207	0.0614
		rs926103	A/G	promoter	N	-	-	-	-	-		-	-	-
	SPHK1	rs346801		3'UTR	N	-	-	-	-	-		-	-	-
		rs908721	G/A	promoter	N	-	-	-	-	-		-	-	-
	STAB1	rs4434138	A/G	CDS	N	-	-	-	-	-		-	-	-
		rs758800	C/T	promoter	Y	0.117857	0.442542	0.9771	0.0119	0.72		0.9891	0.0821	0.823
		rs13303		nearGene-3	N	-	-	-	-	-		-	-	-
	STAB2	rs11111667	A/G	promoter	Y	0.184848	0.481587	0.3061	0.4904	0.2781		0.6031	-	0.6036
		rs1609860	A/C	CDS	Y	0.0709677	0.78929	0.7916	0.802	0.833		0.9888	0.3999	0.6254
		rs17034433	A/C	CDS	Y	0.0361446	0.628987	0.1298	-	0.1393		0.4189	0.1975	0.9179
		rs7303682	A/C	promoter	Y	0.421212	0.68408	0.5884	0.6497	0.9043		0.2159	0.36	0.9203
		rs2271637	G/C	CDS	N	-	-	-	-	-		-	-	-
	TEK	rs34032300	A/G	CDS	Y	0	-	-	-	-		-	-	-
		rs657867	A/G	promoter	Y	0.0512048	0.486847	0.1057	-	0.1121		0.0895	0.3511	0.1669
		rs638203		IVS	N	-	-	-	-	-		-	-	-
	TGFA	None	-	-	-	-	-	-	-	-		-	-	-
	TGFB1	rs1800469		nearGene-3	N	-	-	-	-	-		-	-	-
	TGFB2	rs7550232	A/C	promoter	Y	0.0636364	0.0818563	0.3128	0.638	0.3095		0.3083	0.9622	0.7529
	THBS1	rs1478604	G/A	5'UTR	N	-	-	-	-	-		-	-	-
		rs1478605		5'UTR	N	-	-	-	-	-		-	-	-
	THBS2	rs12435	C/T	3'UTR	Y	0.24026	0.00235401	0.4288	0.1186	0.1016		-	0.1264	0.1305
		rs11758161	C/T	IVS	Y	0.179878	0.713516	0.3667	0.0815	0.1833		0.0593	0.5712	0.0709
		rs36088849	G/C	CDS	N	-	-	-	-	-		-	-	-
	TIMP1	rs4898		IVS	N	-	-	-	-	-		-	-	-
		rs11551797		IVS	N	-	-	-	-	-		-	-	-
	TIMP2	rs8080623	A/G	promoter	Y	0.228916	0.311601	0.4007	0.6155	0.3799		0.3512	0.1377	0.1868
		rs7503607		5'UTR	N	-	-	-	-	-		-	-	-
		rs7503726		5'UTR	N	-	-	-	-	-		-	-	-
		rs8179093		promoter	N	-	-	-	-	-		-	-	-
		rs8179096		promoter	N	-	-	-	-	-		-	-	-
		rs8179091		promoter	N	-	-	-	-	-		-	-	-
	TIMP3	rs9619311	C/T	promoter	Y	0.0869565	0.82915	0.7835	0.4613	0.4904		0.8672	0.3237	0.4109
		rs11547635		IVS	N	-	-	-	-	-		-	-	-
		rs9862	C/A	IVS	N	-	-	-	-	-		-	-	-
	TNFAIP2	rs8176359	G/A	promoter	N	-	-	-	-	-		-	-	-
		rs1132339	C/G	CDS	N	-	-	-	-	-		-	-	-
		rs3178152		CDS	N	-	-	-	-	-		-	-	-
	TNFSF15	rs7848647		promoter	N	-	-	-	-	-		-	-	-
	TNNT1	rs9636153	C/T	5'UTR	Y	0.238562	0.447286	0.3304	0.2008	0.2033		0.1647	0.278	0.3982
	VEGFA	rs1005230	C/T	promoter	Y	0.28012	0.992138	0.2105	0.0062	0.0455		0.781	0.5791	0.6561
		rs2010963	C/G	5'UTR	Y	0.444079	0.516339	0.1372	0.0975	0.0548		0.2725	0.0286	0.0251
Cancer Pathway	ATM	rs609261	A/G	5'UTR	Y	0.369697	0.393973	0.273	0.8556	0.3809		0.2592	0.1459	0.4778
(n=42)		rs189037	G/A	5'UTR	N	-	-	-	-	-		-	-	-
		rs17174393	G/A	IVS	N	-	-	-	-	-		-	-	-
	BRCA1	rs1799966	A/G	CDS	Y	0.316265	0.564825	0.9836	0.2384	0.604		0.3468	0.3402	0.2604
		rs4986854	C/T	CDS	Y	0.0566038	0.449307	-	0.2081	0.2231		0.0014	0.4875	0.3295
		rs799908	G/A	promoter	N	-	-	-	-	-		-	-	-
	BRCA2	rs11571653	A/G	CDS	Y	0.0120482	0.875148	0.1153	-	0.1336		0.4432	-	0.449
		rs144848	G/T	CDS	Y	0.25625	0.837719	0.196	0.2145	0.1354		0.5341	0.3839	0.3583
		rs206118	C/T	5'UTR	Y	0.211656	0.279845	0.1192	0.9001	0.6115		0.6902	0.9107	0.7539
		rs3092989	A/G	promoter	Y	0.0963855	0.169347	-	0.6011	0.6019		-	0.2004	0.2053
		rs766173	G/T	CDS	Y	0.126506	0.244591	0.5208	0.3903	0.3466		0.2511	0.2011	0.1383
		rs1799943	G/A	5'UTR	N	-	-	-	-	-		-	-	-
		rs206115	A/G	promoter	N	-	-	-	-	-		-	-	-
		rs206116		promoter	N	-	-	-	-	-		-	-	-
	CD82	rs934178	G/A	promoter	N	-	-	-	-	-		-	-	-
		rs1139971	A/G	CDS	N	-	-	-	-	-		-	-	-
	CDC25A	rs3731485	C/G	promoter	Y	0.127273	0.352237	0.8064	0.2593	0.5578		0.9301	0.4373	0.5316
		rs3731487	G/A	5'UTR	N	-	-	-	-	-		-	-	-
	CDK4	rs2072052	A/C	promoter	Y	0.275974	0.359712	0.7925	0.2764	0.499		0.1957	0.3764	0.2041
		rs3211605	C/T	promoter	Y	0	-	-	-	-		-	-	-
	CHEK2	rs2236141	C/T	promoter	Y	0.0993377	0.642777	0.874	0.6294	0.9545		-	0.4535	0.4544
		rs2236142	C/G	promoter	N	-	-	-	-	-		-	-	-
	E2F1	rs35385772	A/G	CDS	Y	0	-	-	-	-		-	-	-
		rs3213141		promoter	N	-	-	-	-	-		-	-	-
	FGFR2	rs755793	G/A	CDS	N	-	-	-	-	-		-	-	-
	FOS	rs932257		promoter	N	-	-	-	-	-		-	-	-
		rs4645856		IVS	N	-	-	-	-	-		-	-	-
		rs7101		5'UTR	N	-	-	-	-	-		-	-	-
		rs2239615	T/A	5'UTR	N	-	-	-	-	-		-	-	-
	GZMA	rs3136555	G/C	promoter	N	-	-	-	-	-		-	-	-
		rs2069186	G/A	promoter	N	-	-	-	-	-		-	-	-
		rs2069187		promoter	N	-	-	-	-	-		-	-	-
	HTATIP2	rs931643		promoter	N	-	-	-	-	-		-	-	-
		rs3808990	G/A	promoter	N	-	-	-	-	-		-	-	-
		rs3824886	G/T	CDS	N	-	-	-	-	-		-	-	-
		rs16906113		promoter	N	-	-	-	-	-		-	-	-
	ICAM1	rs5491	A/T	CDS	N	-	-	-	-	-		-	-	-
		rs5498	A/G	CDS	N	-	-	-	-	-		-	-	-
	ITGA1	rs16880238	A/C	promoter	N	-	-	-	-	-		-	-	-
		rs4865744	G/A	promoter	N	-	-	-	-	-		-	-	-
		rs4865745		promoter	N	-	-	-	-	-		-	-	-
		rs10471813	A/T	promoter	N	-	-	-	-	-		-	-	-
		rs4145748		CDS	N	-	-	-	-	-		-	-	-
		rs988574	A/G	CDS	N	-	-	-	-	-		-	-	-
		rs11886		3'UTR	N	-	-	-	-	-		-	-	-
	ITGA2	rs26679	G/C	promoter	N	-	-	-	-	-		-	-	-
		rs26680	C/A	promoter	N	-	-	-	-	-		-	-	-
		rs3212383		promoter	N	-	-	-	-	-		-	-	-
		rs2287870	G/A	CDS	N	-	-	-	-	-		-	-	-
		rs3212385	G/A	5'UTR	N	-	-	-	-	-		-	-	-
		rs28095		promoter	N	-	-	-	-	-		-	-	-
	ITGA3	rs4794094		promoter	N	-	-	-	-	-		-	-	-
		rs16970080	G/C	5'UTR	N	-	-	-	-	-		-	-	-
	ITGA4	rs1143676	A/G	IVS	Y	0.201807	0.183474	0.5221	0.4012	0.411		0.4426	0.7957	0.9357
		rs4667319		CDS	N	-	-	-	-	-		-	-	-
	ITGA5	rs1922254	C/A	CDS	N	-	-	-	-	-		-	-	-
	ITGB1	rs2504001	A/G	IVS	N	-	-	-	-	-		-	-	-
		rs1316757	A/C	IVS	N	-	-	-	-	-		-	-	-
	ITGB5	rs2291089	C/T	CDS	N	-	-	-	-	-		-	-	-
	KISS1	rs3924586	G/A	promoter	N	-	-	-	-	-		-	-	-
		rs35431622	C/T	CDS	N	-	-	-	-	-		-	-	-
		rs4889	G/C	CDS	N	-	-	-	-	-		-	-	-
		rs1132506		3'UTR	N	-	-	-	-	-		-	-	-
		rs12097666		IVS	N	-	-	-	-	-		-	-	-
		rs4951319		IVS	N	-	-	-	-	-		-	-	-
	MAPK14	rs6457878		3'UTR	N	-	-	-	-	-		-	-	-
	MCAM	None	-	-	-	-	-	-	-	-		-	-	-
	MDM2	rs937283	G/A	5'UTR	N	-	-	-	-	-		-	-	-
		rs937282	G/C	promoter	N	-	-	-	-	-		-	-	-
	MET	rs38839	T/A	promoter	N	-	-	-	-	-		-	-	-
		rs184953	C/A	promoter	N	-	-	-	-	-		-	-	-
		rs33917957	A/G	CDS	N	-	-	-	-	-		-	-	-
	MMP1	rs498186	A/C	promoter	N	-	-	-	-	-		-	-	-
		rs1144393		promoter	N	-	-	-	-	-		-	-	-
		rs2075847		promoter	N	-	-	-	-	-		-	-	-
		rs17882592	G/A	promoter	N	-	-	-	-	-		-	-	-
		rs514921	A/G	promoter	N	-	-	-	-	-		-	-	-
		rs2239008		3'UTR	N	-	-	-	-	-		-	-	-
		rs470215	A/G	3'UTR	N	-	-	-	-	-		-	-	-
	MTA1	rs4983413	A/G	CDS	N	-	-	-	-	-		-	-	-
		rs1140848		CDS	N	-	-	-	-	-		-	-	-
	MTA2	None	-	-	-	-	-	-	-	-		-	-	-
	MTSS1	rs3829037	T/C	CDS	N	-	-	-	-	-		-	-	-
	MYC	rs3808379	G/A	promoter	N	-	-	-	-	-		-	-	-
		rs4645943	C/T	promoter	Y	0.316265	0.349985	0.8357	0.9443	0.9003		-	0.226	0.2294
		rs4645948		5'UTR	N	-	-	-	-	-		-	-	-
		rs2070583	A/G	3'UTR	N	-	-	-	-	-		-	-	-
	NCAM1	rs2301228	A/G	promoter	N	-	-	-	-	-		-	-	-
		rs2288158		IVS	N	-	-	-	-	-		-	-	-
	NFKBIA	rs2233407	A/T	promoter	N	-	-	-	-	-		-	-	-
		rs3138053	A/G	promoter	N	-	-	-	-	-		-	-	-
		rs8904		3'UTR	N	-	-	-	-	-		-	-	-
		rs3138050		promoter	N	-	-	-	-	-		-	-	-
		rs3809446		promoter	N	-	-	-	-	-		-	-	-
	NME4	rs4984666	C/A	promoter	N	-	-	-	-	-		-	-	-
	PIK3R1	rs3730089	A/G	CDS	N	-	-	-	-	-		-	-	-
	PLAUR	rs344781		promoter	N	-	-	-	-	-		-	-	-
		rs2356338		promoter	N	-	-	-	-	-		-	-	-
		rs2302524	C/T	CDS	N	-	-	-	-	-		-	-	-
		rs4251923	G/A	IVS	N	-	-	-	-	-		-	-	-
		rs3760977		5'UTR	N	-	-	-	-	-		-	-	-
	PNN	rs13021	A/G	CDS	N	-	-	-	-	-		-	-	-
	PRKDC	None	-	-	-	-	-	-	-	-		-	-	-
	RB1	rs2227311	C/T	5'UTR	Y	0.111446	0.1061	-	0.9636	0.9638		0.4869	0.9862	0.5993
		rs1894255	A/G	IVS	Y	0.266871	0.00815037	0.9208	0.2569	0.6571		0.7695	-	0.7697
		rs3092875	A/C	promoter	Y	0	-	-	-	-		-	-	-
		rs3092876	A/G	promoter	Y	0	-	-	-	-		-	-	-
	SERPINB2	rs2288288		5'UTR	N	-	-	-	-	-		-	-	-
		rs6095	C/G	IVS	N	-	-	-	-	-		-	-	-
	SNCG	rs1800373		promoter	N	-	-	-	-	-		-	-	-
		rs7900271	G/C	promoter	N	-	-	-	-	-		-	-	-
		rs9864	A/T	CDS	N	-	-	-	-	-		-	-	-
		rs3750823	C/T	CDS	N	-	-	-	-	-		-	-	-
	SRC	rs7275012	A/G	promoter	N	-	-	-	-	-		-	-	-
		rs3762203		5'UTR	N	-	-	-	-	-		-	-	-
	SYK	rs290988	G/C	promoter	N	-	-	-	-	-		-	-	-
		rs10993708	C/A	IVS	N	-	-	-	-	-		-	-	-
Cell Cycle	ANAPC2	rs3087779		promoter	N	-	-	-	-	-		-	-	-
(n=65)	ANAPC4	rs34811474	A/G	CDS	Y	0	-	-	-	-		-	-	-
		rs3822217	A/G	promoter	Y	0.190625	0.676586	0.7441	0.9591	0.8747		0.6947	-	0.6952
	ATR	rs2227931	C/T	IVS	Y	0.275758	0.859828	0.3944	0.7409	0.5494		0.6101	0.9747	0.8776
		rs2229032	A/G	CDS	Y	0.145455	0.344571	0.6952	0.7197	0.6631		0.1915	0.5683	0.573
		rs35514263	A/G	promoter	Y	0.0783133	0.984496	0.5782	0.78	0.8913		0.9296	0.1089	0.6417
		rs2227928	G/A	CDS	N	-	-	-	-	-		-	-	-
		rs6768093	T/A	promoter	N	-	-	-	-	-		-	-	-
	BCCIP	rs17153581	C/T	promoter	Y	0.00909091	0.90619	0.4764	-	0.4812		0.764	0.1477	0.7507
		rs4256900		promoter	N	-	-	-	-	-		-	-	-
		rs4385801		promoter	N	-	-	-	-	-		-	-	-
	CCNB1	rs164390	G/T	5'UTR	Y	0.442771	0.276906	0.51	0.3203	0.3059		0.9005	0.847	0.8706
		rs350099	C/T	promoter	Y	0.442771	0.276906	0.3203	0.51	0.3059		0.1195	0.6279	0.2393
		rs350104	C/T	promoter	Y	0.256024	0.387895	0.5599	0.3614	0.5912		0.4352	0.6244	0.9424
		rs352626	C/T	promoter	Y	0.445455	0.304372	0.5021	0.3015	0.2906		0.8291	0.5801	0.86
		rs2069429	G/A	promoter	N	-	-	-	-	-		-	-	-
	CCNB2	None	-	-	-	-	-	-	-	-		-	-	-
	CCND2	rs1049606		5'UTR	N	-	-	-	-	-		-	-	-
		rs3812821	G/C	promoter	N	-	-	-	-	-		-	-	-
	CCND3	rs3218086		IVS	N	-	-	-	-	-		-	-	-
		rs1051130	C/A	CDS	N	-	-	-	-	-		-	-	-
	CCNH	rs1807895	G/T	promoter	Y	-	-	-	-	-		-	-	-
		rs2290280		5'UTR	N	-	-	-	-	-		-	-	-
		rs2230641		CDS	N	-	-	-	-	-		-	-	-
		rs2266690		CDS	N	-	-	-	-	-		-	-	-
	CCNT1	rs2291728	C/G	5'UTR	Y	0.262048	0.148383	0.7836	0.006	0.1687		0.6649	0.2233	0.8509
	CCNT2	rs2218558	C/T	promoter	Y	0.115152	0.53493	0.6994	0.5936	0.6231		0.0793	0.9204	0.1828
		rs1348793		promoter	N	-	-	-	-	-		-	-	-
	CDC2	rs1871446	C/T	3'UTR	Y	0.242038	0.0017415	0.3714	0.3661	0.5563		-	0.5342	0.535
		rs2448343	A/G	promoter	Y	0.245455	0.692472	0.0548	0.5276	0.1931		0.4085	0.7982	0.5275
		rs2260179	C/G	IVS	N	-	-	-	-	-		-	-	-
	CDC6	rs13706	A/G	CDS	N	-	-	-	-	-		-	-	-
		rs4134994	G/A	promoter	N	-	-	-	-	-		-	-	-
	CDC7	rs12138037	C/G	promoter	Y	0.335366	0.370761	0.6137	0.7391	0.8422		0.3999	0.9703	0.7595
		rs13447450	C/T	promoter	Y	0.0762195	0.245464	0.7266	0.5587	0.8933		0.7219	0.8676	0.9678
		rs565451	G/A	promoter	N	-	-	-	-	-		-	-	-
	CDC16	rs10870597	A/G	promoter	Y	0.145455	0.344571	0.3904	0.5009	0.3432		0.0113	0.8533	0.0254
		rs17337612	G/C	promoter	N	-	-	-	-	-		-	-	-
		rs17337724	A/G	5'UTR	Y	0.04375	0.56278	0.2113	-	0.2384		0.8634	0.4603	0.4677
		rs9590404	C/G	promoter	N	-	-	-	-	-		-	-	-
		rs9590405	G/A	promoter	N	-	-	-	-	-		-	-	-
		rs17337696	G/A	promoter	N	-	-	-	-	-		-	-	-
		rs17337703	G/A	5'UTR	N	-	-	-	-	-		-	-	-
		rs7321688	C/A	5'UTR	N	-	-	-	-	-		-	-	-
		rs7336692		promoter	N	-	-	-	-	-		-	-	-
	CDC25C	rs6861656		5'UTR	N	-	-	-	-	-		-	-	-
		rs3734166	A/G	CDS	N	-	-	-	-	-		-	-	-
	CDC34	rs16989712	G/A	promoter	N	-	-	-	-	-		-	-	-
		rs16989724		promoter	N	-	-	-	-	-		-	-	-
		rs16990498	A/C	promoter	N	-	-	-	-	-		-	-	-
	CDC45L	rs5993649	A/G	promoter	Y	0.236364	0.599294	0.6567	0.6308	0.5753		0.6213	0.5034	0.7347
		rs13447182		5'UTR	N	-	-	-	-	-		-	-	-
		rs13447289		IVS	N	-	-	-	-	-		-	-	-
		rs2073760	C/A	IVS	N	-	-	-	-	-		-	-	-
	CDK5R1	rs756785	A/G	promoter	Y	0.094697	0.407243	0.5699	0.5612	0.7026		0.9014	0.2727	0.4085
	CDK5R2	rs359983	C/T	promoter	Y	-	-	-	-	-		-	-	-
	CDK5RAP3	rs2285860		promoter	N	-	-	-	-	-		-	-	-
		rs2525083	C/G	promoter	Y	0.437931	0.0216131	0.1539	0.7257	0.2818		0.667	0.0159	0.132
		rs35054799	C/G	3'UTR	Y	0	-	-	-	-		-	-	-
		rs886444	A/G	IVS	Y	0.0243902	0.74885	-	0.6561	0.6587		0.7808	0.6034	0.9836
		rs2525084	G/A	promoter	N	-	-	-	-	-		-	-	-
	CDKN1C	rs452338		promoter	N	-	-	-	-	-		-	-	-
	CDKN2B	rs2069418	C/G	promoter	Y	0.145455	0.758489	0.6191	0.1152	0.1943		0.4861	0.5673	0.4344
		rs3808845	A/G	promoter	Y	0.19281	0.0554028	0.5985	0.2948	0.2728		0.2688	-	0.2728
	CDKN2C	rs3176447	A/T	promoter	Y	0.124242	0.745833	0.1247	0.1473	0.3704		0.5611	0.8639	0.6957
	CDKN2D	rs17677316	A/G	promoter	Y	0.0731707	0.888329	0.6667	0.1854	0.1905		0.5479	0.3926	0.4619
		rs3760648	C/T	promoter	Y	0.275758	0.0763235	0.2711	0.5275	0.2431		0.9602	0.675	0.7021
	CDKN3	rs1803843	C/T	CDS	Y	0	-	-	-	-		-	-	-
		rs3886518	C/T	promoter	Y	0.272727	0.497808	0.3691	0.6005	0.4286		0.7754	0.4748	0.5835
		rs4251591	A/G	promoter	Y	0.379518	0.002734	0.3401	0.6995	0.6762		-	0.7979	0.7984
		rs2235961	A/C	promoter	N	-	-	-	-	-		-	-	-
	CHEK1	rs1057733	A/G	promoter	Y	0.389571	0.808016	0.9519	0.6656	0.7949		0.3574	0.3241	0.569
		rs2298483	A/G	promoter	Y	0.192771	0.932952	0.4267	0.0805	0.078		0.3948	0.025	0.0277
		rs28365793	C/T	promoter	Y	0.390244	0.74885	0.6914	0.8515	0.9499		0.3418	0.56	0.7774
	CKS2	rs3211663	C/T	promoter	Y	0.01875	0.80901	0.7554	-	0.7569		0.2219	0.755	0.8843
		rs14867		3'UTR	N	-	-	-	-	-		-	-	-
		rs3211656	G/C	promoter	N	-	-	-	-	-		-	-	-
	CUL1	rs10271133	C/T	IVS	Y	0.269697	0.693096	0.0068	0.1886	0.133		0.0959	0.5921	0.2916
		rs243515	G/T	IVS	Y	0.278788	0.479987	0.8092	0.9117	0.9935		0.0951	0.8068	0.3401
		rs122571	A/G	promoter	Y	0.364458	0.986713	0.2187	0.5661	0.8342		0.3917	0.2407	0.1868
		rs13225743	A/C	promoter	Y	0.254601	0.156394	0.2495	0.289	0.7212		0.6499	0.9602	0.6713
		rs243550	C/G	promoter	N	-	-	-	-	-		-	-	-
	CUL2	rs4934711	A/G	IVS	Y	0.260606	0.468588	0.0693	0.647	0.2833		0.1343	0.4478	0.1318
	CUL3	rs3738952	A/G	CDS	Y	0.327273	0.194058	0.0156	0.711	0.4541		0.0207	0.646	0.5537
	CUL4A	rs9549691		promoter	N	-	-	-	-	-		-	-	-
	DDX6	rs570806	C/A	IVS	N	-	-	-	-	-		-	-	-
	DDX11	rs2302846	A/C	5'UTR	Y	0	-	-	-	-		-	-	-
		rs7297135	A/G	promoter	N	-	-	-	-	-		-	-	-
		rs10771803		IVS	N	-	-	-	-	-		-	-	-
		rs7953706	A/T	5'UTR	N	-	-	-	-	-		-	-	-
		rs1046457	A/G	CDS	N	-	-	-	-	-		-	-	-
		rs2075322	C/G	CDS	N	-	-	-	-	-		-	-	-
		rs3893679	C/T	CDS	N	-	-	-	-	-		-	-	-
		rs3891006	A/G	promoter	N	-	-	-	-	-		-	-	-
	E2F2	rs2075995	A/C	CDS	N	-	-	-	-	-		-	-	-
		rs3218123		promoter	N	-	-	-	-	-		-	-	-
	GTF2H1	rs35618575	C/T	CDS	Y	0	-	-	-	-		-	-	-
		rs4150558	A/T	IVS	Y	-	-	-	-	-		-	-	-
		rs4150526	A/G	promoter	Y	0.0180723	0.812555	0.3749	-	0.39		-	0.1129	0.1182
		rs3802967	A/G	5'UTR	N	-	-	-	-	-		-	-	-
		rs3802968		5'UTR	N	-	-	-	-	-		-	-	-
		rs4150530		promoter	N	-	-	-	-	-		-	-	-
	GTSE1	rs34404175	C/T	CDS	Y	0	-	-	-	-		-	-	-
		rs35503220	A/G	CDS	Y	-	-	-	-	-		-	-	-
		rs6008600	A/G	CDS	N	-	-	-	-	-		-	-	-
	HERC5	rs7699006	A/G	CDS	Y	0.237952	0.265595	0.0954	0.0978	0.051		0.102	0.9484	0.1352
	HUS1	rs2307254	T/G	CDS	N	-	-	-	-	-		-	-	-
		rs3176483		promoter	N	-	-	-	-	-		-	-	-
		rs3176491	T/A	promoter	N	-	-	-	-	-		-	-	-
	KNTC1	rs7307735	A/G	IVS	Y	0.154605	0.310803	0.1908	0.0502	0.0368		0.8134	0.1364	0.1526
	KPNA2	rs12752	C/T	5'UTR	Y	0.380645	0.128795	0.0699	0.6041	0.119		0.3018	0.7248	0.3483
		rs1059424		3'UTR	N	-	-	-	-	-		-	-	-
		rs16912759		CDS	N	-	-	-	-	-		-	-	-
	MAD2L1	rs17009778	G/A	CDS	N	-	-	-	-	-		-	-	-
		rs3113988		promoter	N	-	-	-	-	-		-	-	-
		rs903147	C/A	CDS	N	-	-	-	-	-		-	-	-
	MAD2L2	rs2233004	A/G	promoter	Y	-	-	-	-	-		-	-	-
		rs2233006	A/T	IVS	N	-	-	-	-	-		-	-	-
		rs2233011		IVS	N	-	-	-	-	-		-	-	-
		rs878778	A/C	IVS	N	-	-	-	-	-		-	-	-
		rs2272978		IVS	N	-	-	-	-	-		-	-	-
	MCM2	rs2307311	A/G	CDS	Y	0.0632911	0.622295	0.3326	0.303	0.5061		0.4581	0.2324	0.4425
		rs2720262		promoter	N	-	-	-	-	-		-	-	-
	MCM3	rs12525044	C/G	promoter	Y	0.178808	0.228643	0.2201	0.0982	0.0757		0.2109	0.0509	0.0808
	MCM5	rs1078979	A/G	promoter	Y	0.372727	0.191496	0.0082	0.7658	0.2966		0.0076	0.673	0.1175
		rs4645726	G/C	promoter	N	-	-	-	-	-		-	-	-
	MCM6	rs2070069	C/T	3'UTR	Y	0.168675	0.207525	0.2239	0.3596	0.2372		0.1718	0.1021	0.0677
		rs1057031		5'UTR	N	-	-	-	-	-		-	-	-
	MCM7	rs2070215	A/G	CDS	Y	0.282313	0.0548876	0.9702	0.8222	0.9682		0.9017	0.28	0.5328
		rs2261360	C/A	IVS	N	-	-	-	-	-		-	-	-
		rs2293481	G/A	IVS	N	-	-	-	-	-		-	-	-
	MNAT1	rs35188899	A/C	CDS	Y	0	-	-	-	-		-	-	-
	MRE11A	rs11020803	C/T	promoter	Y	0.460366	0.480916	0.5285	0.3449	0.8035		0.4349	0.3629	0.2979
		rs472344	A/T	promoter	Y	0.427711	0.403862	0.3609	0.5915	0.8529		0.5997	0.472	0.9503
		rs12294513	A/G	IVS	N	-	-	-	-	-		-	-	-
	NBN	rs12677527	C/T	promoter	Y	0.439394	0.963716	0.6186	0.9082	0.7983		0.5521	0.4771	0.6786
		rs13312839	C/T	promoter	Y	0.0152439	0.842858	0.1033	-	0.1221		0.0234	-	0.0313
		rs13312840	C/T	promoter	Y	0.126506	0.809415	0.5282	0.8226	0.941		0.2916	0.8481	0.4611
		rs1805794	C/G	CDS	N	-	-	-	-	-		-	-	-
		rs13312842		promoter	N	-	-	-	-	-		-	-	-
	RAD1	rs37435	C/T	promoter	Y	0.369697	0.41335	0.0146	0.3953	0.066		0.1	0.7346	0.2812
	RAD50	rs28903088	A/G	CDS	Y	0	-	-	-	-		-	-	-
	RAD51	rs1801320	G/C	IVS	N	-	-	-	-	-		-	-	-
	RAD9A	rs2422490	A/T	CDS	N	-	-	-	-	-		-	-	-
		rs17880138	G/A	promoter	N	-	-	-	-	-		-	-	-
		rs17884009	A/C	promoter	N	-	-	-	-	-		-	-	-
	RARB	rs2116703		IVS	N	-	-	-	-	-		-	-	-
	RBBP8	rs2305885	G/T	promoter	Y	0.0451807	0.234239	0.8213	0.6206	0.9489		0.5809	0.0164	0.2018
	RBL2	rs3929	C/G	3'UTR	Y	0.162577	0.690665	0.6797	0.3658	0.5501		0.0293	0.9558	0.7848
	RGC32	None	-	-	-	-	-	-	-	-		-	-	-
	RPA3	rs13245945	C/T	promoter	Y	0.0783133	0.984496	0.5084	0.8653	0.9895		0.401	-	0.987
		rs7792009	C/T	IVS	Y	0.257576	0.699859	0.1076	0.8815	0.4464		0.7379	0.1665	0.6815
		rs28912669	C/T	promoter	Y	0.135542	0.174545	0.2083	0.4602	0.1836		0.3613	0.5094	0.3191
		rs17169194		IVS	N	-	-	-	-	-		-	-	-
	SERTAD1	rs268687	G/A	CDS	N	-	-	-	-	-		-	-	-
		rs4150987		5'UTR	N	-	-	-	-	-		-	-	-
	SKP2	rs28362652		promoter	N	-	-	-	-	-		-	-	-
		rs28362653	A/T	promoter	N	-	-	-	-	-		-	-	-
	TFDP1	None	-	-	-	-	-	-	-	-		-	-	-
	TFDP2	rs10935453	A/C	promoter	Y	0.271084	0.637727	0.0905	0.8554	0.6062		0.995	0.4002	0.7293
		rs2861422	C/T	IVS	Y	0.271084	0.637727	0.8554	0.0905	0.6062		0.4483	0.1448	0.1676
		rs11569166	T/A	promoter	N	-	-	-	-	-		-	-	-
		rs11569171	A/C	promoter	N	-	-	-	-	-		-	-	-
	UBE1	rs2070169	A/G	IVS	Y	0.137584	1.06215e-25	0.2007	0.2866	0.2312		0.5599	0.8011	0.6626
DNA Damage Signaling Pathway	AIFM1	rs209539	A/G	promoter	Y	-	-	-	-	-		-	-	-
(n=65)	ANKRD17	None	-	-	-	-	-	-	-	-		-	-	-
	APEX1	rs1130409	G/T	CDS	Y	0.454268	0.190404	0.2121	0.8199	0.3956		0.2435	0.3676	0.1921
		rs3136814	A/C	5'UTR	Y	0.0331325	0.658843	0.6413	-	0.6416		-	0.4103	0.4133
		rs17112002	A/T	3'UTR	N	-	-	-	-	-		-	-	-
	APEX2	None	-	-	-	-	-	-	-	-		-	-	-
	ATRX	rs3088074	G/C	CDS	N	-	-	-	-	-		-	-	-
	BTG2	rs10920606	C/T	promoter	Y	0.2	0.495753	0.5047	0.472	0.4009		0.3333	0.7395	0.6719
		rs4971234	A/G	promoter	Y	0.192073	0.302208	0.136	0.5735	0.3654		0.3669	0.4187	0.7014
	CCNU	rs151203	G/T	promoter	Y	0.40303	0.120274	0.5744	0.7758	0.9107		0.8329	0.4545	0.6963
		rs231623	C/G	5'UTR	N	-	-	-	-	-		-	-	-
		rs163104	A/C	promoter	N	-	-	-	-	-		-	-	-
	CIB1	rs8025979	A/G	promoter	Y	0.127586	0.0782344	-	0.5548	0.5555		-	0.615	0.6157
		rs8028268	G/A	promoter	N	-	-	-	-	-		-	-	-
	CRY1	rs3809236	C/T	5'UTR	Y	0.223602	0.666169	0.4525	0.2906	0.877		0.6178	0.0214	0.0342
		rs3809235		5'UTR	N	-	-	-	-	-		-	-	-
	DDB2	rs4237547	C/G	promoter	N	-	-	-	-	-		-	-	-
		rs3758667	G/A	promoter	N	-	-	-	-	-		-	-	-
	ERCC1	rs3212935	A/G	IVS	N	-	-	-	-	-		-	-	-
		rs3212929		promoter	N	-	-	-	-	-		-	-	-
		rs2298881	C/A	promoter	N	-	-	-	-	-		-	-	-
	ERCC2	rs13181	G/T	CDS	Y	0.0833333	0.247238	-	0.5254	0.5274		0.5993	0.823	0.7468
		rs1799793	A/G	CDS	Y	0.0833333	0.247238	-	0.435	0.4377		-	0.8496	0.8497
		rs3916788		promoter	N	-	-	-	-	-		-	-	-
	ERCC4	rs3136038	C/T	promoter	Y	0.22561	0.876551	0.7226	0.5433	0.6051		0.0939	0.2797	0.1266
		rs6498486	A/C	promoter	Y	0.222892	0.911875	0.608	0.5525	0.5191		0.8547	0.5255	0.719
	ERCC5	rs2296147	C/T	5'UTR	Y	0.192771	0.361019	0.33	0.6735	0.9915		-	0.32	0.3295
		rs2094258	G/A	promoter	N	-	-	-	-	-		-	-	-
		rs17655	G/C	CDS	N	-	-	-	-	-		-	-	-
		rs4150247		promoter	N	-	-	-	-	-		-	-	-
		rs751402	C/A	5'UTR	N	-	-	-	-	-		-	-	-
		rs873601		3'UTR	N	-	-	-	-	-		-	-	-
		rs1323697	G/C	promoter	N	-	-	-	-	-		-	-	-
	ERCC8	rs158919	A/C	promoter	Y	0.1	0.573946	0.7977	0.8523	0.8749		0.7587	0.5457	0.6948
		rs158920	C/T	promoter	Y	0.141566	0.13726	0.7982	0.5084	0.7022		0.8459	0.5835	0.7962
		rs4647102	A/G	3'UTR	Y	0.0993976	0.578925	0.8427	0.7984	0.8652		0.632	0.0171	0.109
		rs158921		promoter	N	-	-	-	-	-		-	-	-
		rs4647029		promoter	N	-	-	-	-	-		-	-	-
		rs4647036	G/A	promoter	N	-	-	-	-	-		-	-	-
	EXO1	rs1047840	A/G	CDS	Y	0.193939	0.371658	0.6442	0.0298	0.1032		0.2329	0.2824	0.667
		rs1635518	A/G	promoter	N	-	-	-	-	-		-	-	-
		rs1776148	A/G	CDS	Y	0.18323	0.754138	0.4212	0.1227	0.1138		0.337	0.3438	0.6586
		rs1776178	C/T	promoter	Y	0.284173	0.0781349	0.5803	0.7678	0.5587		0.5513	0.8975	0.7674
		rs1776179	A/G	promoter	Y	-	-	-	-	-		-	-	-
		rs3754092		promoter	N	-	-	-	-	-		-	-	-
		rs4149963	C/T	CDS	N	-	-	-	-	-		-	-	-
		rs1635517		5'UTR	N	-	-	-	-	-		-	-	-
		rs1776180	G/C	promoter	N	-	-	-	-	-		-	-	-
		rs9350	C/T	CDS	N	-	-	-	-	-		-	-	-
	FANCG	rs17885617	A/G	promoter	Y	0.354545	0.442179	0.1537	0.786	0.3573		0.3085	0.5704	0.4011
		rs2237857	A/G	CDS	N	-	-	-	-	-		-	-	-
		rs10972302		5'UTR	N	-	-	-	-	-		-	-	-
		rs10972303	C/A	5'UTR	N	-	-	-	-	-		-	-	-
		rs17885140	A/T	promoter	N	-	-	-	-	-		-	-	-
	FEN1	rs174538		5'UTR	N	-	-	-	-	-		-	-	-
	GADD45G	rs3138488	A/G	promoter	Y	0.289157	0.963713	0.5692	0.6446	0.5443		0.864	0.3815	0.7197
		rs3138489	C/A	promoter	N	-	-	-	-	-		-	-	-
		rs3138493	C/A	promoter	N	-	-	-	-	-		-	-	-
	GML	rs3764795		CDS	N	-	-	-	-	-		-	-	-
		rs3750246		IVS	N	-	-	-	-	-		-	-	-
	IGHMBP2	rs17612126	A/C	CDS	Y	0.318182	0.410095	0.764	0.0326	0.1686		0.5704	0.2809	0.2945
		rs2275996	A/G	CDS	Y	0.118012	0.56613	0.7888	0.1227	0.1973		0.1393	0.6144	0.1384
		rs622082	A/G	CDS	N	-	-	-	-	-		-	-	-
		rs560096	C/T	CDS	N	-	-	-	-	-		-	-	-
	IHPK3	rs12189725	G/T	5'UTR	Y	0.0939394	0.67658	0.2519	0.0296	0.1518		0.2622	0.2731	0.2059
		rs16869463		promoter	N	-	-	-	-	-		-	-	-
		rs34343647	G/T	CDS	Y	0.00903614	1.22835e-17	0.4602	0.3769	0.9885		0.7718	0.8135	0.9028
		rs4711343		5'UTR	N	-	-	-	-	-		-	-	-
	INPPL1	rs11548491	C/G	CDS	N	-	-	-	-	-		-	-	-
	LIG1	rs439132	A/G	IVS	Y	0.225904	0.497479	0.8406	0.2918	0.7903		-	0.3972	0.4004
		rs2386521	A/G	IVS	Y	-	-	-	-	-		-	-	-
	LIG3	rs12945428	G/A	5'UTR	N	-	-	-	-	-		-	-	-
		rs4796030	C/A	IVS	N	-	-	-	-	-		-	-	-
	LIG4	rs2232641	A/G	CDS	Y	0.0150602	0.843824	0.87	-	0.8702		0.3028	0.3536	0.2324
		rs1805388	G/A	CDS	N	-	-	-	-	-		-	-	-
	MAPK12	rs12484714		promoter	N	-	-	-	-	-		-	-	-
	MBD4	rs3138323	C/G	promoter	Y	0.0393939	0.598349	0.2598	-	0.2666		0.1784	0.2221	0.6941
		rs3138331	C/T	promoter	Y	0.0391566	0.599543	-	0.2549	0.2618		-	0.2616	0.2703
		rs140693	T/C	CDS	N	-	-	-	-	-		-	-	-
	MLH1	rs1800734	G/A	promoter	N	-	-	-	-	-		-	-	-
		rs1799977	A/G	5'UTR	N	-	-	-	-	-		-	-	-
	MLH3	rs17102999	A/G	CDS	Y	0.0933735	0.681738	0.6306	0.5829	0.5421		0.837	0.4012	0.7334
		rs175080	A/G	CDS	N	-	-	-	-	-		-	-	-
		rs175084		promoter	N	-	-	-	-	-		-	-	-
	MPG	rs710079	C/T	5'UTR	Y	0.201439	0.387099	0.0153	0.1867	0.0145		0.4057	0.4307	0.3258
	MSH2	rs3732183	A/G	IVS	Y	0.471545	0.115521	0.7638	0.4704	0.8191		0.5936	0.885	0.6058
		rs1863332	A/C	promoter	Y	0.21519	0.747455	0.2027	0.8048	0.2668		0.9174	0.4847	0.6783
		rs1863333	A/G	promoter	Y	-	-	-	-	-		-	-	-
		rs2303425	C/T	promoter	Y	0.214286	0.222817	0.2592	0.118	0.0881		0.3368	0.0481	0.0479
		rs6757310		promoter	N	-	-	-	-	-		-	-	-
		rs2303426	G/C	IVS	N	-	-	-	-	-		-	-	-
	MSH3	rs10168	A/G	5'UTR	N	-	-	-	-	-		-	-	-
		rs380691	C/T	promoter	Y	0.442771	0.0395404	0.7525	0.8269	0.7303		0.0998	0.8201	0.1445
		rs26279	A/G	CDS	Y	0.325301	0.0490216	0.604	0.9971	0.6583		0.3977	0.1189	0.2073
		rs1105524		5'UTR	N	-	-	-	-	-		-	-	-
		rs1650697		5'UTR	N	-	-	-	-	-		-	-	-
		rs2250063		5'UTR	N	-	-	-	-	-		-	-	-
	MSH4	rs1493367	A/C	IVS	N	-	-	-	-	-		-	-	-
	MSH5	rs1802127	C/T	CDS	Y	0	-	-	-	-		-	-	-
		rs2075789	T/C	CDS	N	-	-	-	-	-		-	-	-
	MSH6	rs1042821	G/A	CDS	N	-	-	-	-	-		-	-	-
	MUTYH	rs3219463	A/G	promoter	Y	0.271084	0.479255	0.0005	0.1275	0.0097		0.0089	0.5065	0.1098
		rs3219489	G/C	CDS	N	-	-	-	-	-		-	-	-
	N4BP2	rs1706023	C/T	promoter	Y	0.139394	0.0698132	0.8093	0.1517	0.4592		0.6707	0.8819	0.7797
		rs2271395	G/A	CDS	N	-	-	-	-	-		-	-	-
	OGG1	rs1052133	C/G	3'UTR	N	-	-	-	-	-		-	-	-
	PMS1	rs5742932		promoter	N	-	-	-	-	-		-	-	-
		rs5742933	G/C	promoter	N	-	-	-	-	-		-	-	-
	PMS2	rs2302336	C/T	promoter	Y	0.381098	0.695704	0.7983	0.2488	0.3565		0.1663	0.2578	0.1206
		rs1805323	T/G	CDS	N	-	-	-	-	-		-	-	-
		rs1805321	G/A	CDS	N	-	-	-	-	-		-	-	-
	RAD18	rs373572	A/G	CDS	Y	0.4	0.242908	0.7739	0.4418	0.4969		0.8744	0.9798	0.9006
		rs615967	G/A	5'UTR	N	-	-	-	-	-		-	-	-
	RAD21	rs10094803	A/G	promoter	Y	0.0692308	0.396402	0.3644	-	0.3729		0.3145	0.4388	0.5038
		rs16889050	C/G	IVS	Y	0.187919	0.224683	0.085	0.6218	0.0896		0.5994	0.2347	0.2501
		rs1838839	A/G	promoter	Y	0	-	-	-	-		-	-	-
		rs10094918		promoter	N	-	-	-	-	-		-	-	-
		rs4579555		IVS	N	-	-	-	-	-		-	-	-
	RAD23A	rs11558955	A/G	CDS	N	-	-	-	-	-		-	-	-
		rs2974752	G/A	promoter	N	-	-	-	-	-		-	-	-
	RAD23B	rs11573607		promoter	N	-	-	-	-	-		-	-	-
		rs7041137	C/T	promoter	Y	0.21988	0.659289	0.7832	0.1704	0.4594		0.2844	0.7588	0.4573
	RAD51C	rs12946397		5'UTR	N	-	-	-	-	-		-	-	-
		rs16943176	G/A	promoter	N	-	-	-	-	-		-	-	-
	RAD51L1	rs4284565		promoter	N	-	-	-	-	-		-	-	-
		rs4402486	G/A	promoter	N	-	-	-	-	-		-	-	-
	RAD52	rs10774474	T/A	promoter	N	-	-	-	-	-		-	-	-
		rs11571377	G/A	promoter	N	-	-	-	-	-		-	-	-
		rs11571378	A/T	promoter	Y	0.314465	0.0352528	0.6975	0.3338	0.3391		0.6899	0.4662	0.4548
		rs11571379		promoter	N	-	-	-	-	-		-	-	-
		rs2887534	A/C	promoter	Y	0.41411	0.201966	0.6677	0.7631	0.6603		0.8988	0.8609	0.9871
		rs11571373		promoter	N	-	-	-	-	-		-	-	-
	REV1	rs28369925	G/T	promoter	Y	0.277439	0.808114	0.5859	0.7097	0.8011		0.7878	0.1985	0.236
		rs7585532		promoter	N	-	-	-	-	-		-	-	-
		rs6761390	C/A	promoter	N	-	-	-	-	-		-	-	-
	RPA1	rs7219973	C/G	promoter	Y	0	-	-	-	-		-	-	-
		rs8065937	G/T	promoter	Y	0.387879	0.297741	0.5306	0.779	0.5635		0.8965	0.244	0.3361
		rs17291738		promoter	N	-	-	-	-	-		-	-	-
		rs17338501		promoter	N	-	-	-	-	-		-	-	-
		rs8074207		promoter	N	-	-	-	-	-		-	-	-
	SEMA4A	rs2075164	C/T	CDS	Y	0.0925926	0.194024	0.0109	-	0.0227		0.015	-	0.0196
	SMC1A	rs2297104	A/G	IVS	Y	0.0873494	2.62977e-21	0.332	0.3958	0.3368		0.0699	0.6232	0.132
		rs34530151	G/T	CDS	Y	0.00340136	0.966993	-	0.6729	0.99		0.525	-	0.985
	TREX1	rs35240314	C/T	CDS	Y	0	-	-	-	-		-	-	-
		rs730566	G/T	promoter	Y	0.415663	0.673333	0.4256	0.7796	0.5447		0.2529	0.8322	0.5076
		rs9881491	G/A	promoter	N	-	-	-	-	-		-	-	-
	TREX2	rs4898459		promoter	N	-	-	-	-	-		-	-	-
	UNG	rs2337395		promoter	N	-	-	-	-	-		-	-	-
		rs1018782	G/A	IVS	N	-	-	-	-	-		-	-	-
	XPA	rs3176629	C/T	promoter	Y	0.0670732	0.357202	0.7039	-	0.7045		0.3176	0.6271	0.8465
		rs1800975		5'UTR	N	-	-	-	-	-		-	-	-
		rs3176623		promoter	N	-	-	-	-	-		-	-	-
		rs3176624		promoter	N	-	-	-	-	-		-	-	-
	XPC	rs2228001	A/C	CDS	Y	0.387195	0.261332	0.7562	0.3794	0.5074		0.9798	0.8834	0.9641
		rs3731054	C/G	promoter	Y	0.263636	0.164289	0.6289	0.8234	0.7199		0.2369	0.3009	0.2047
		rs3731055	G/A	IVS	N	-	-	-	-	-		-	-	-
		rs1870134	G/C	promoter	N	-	-	-	-	-		-	-	-
		rs2229090	C/G	3'UTR	N	-	-	-	-	-		-	-	-
	XRCC1	rs25489	T/C	CDS	N	-	-	-	-	-		-	-	-
		rs25487	T/C	CDS	N	-	-	-	-	-		-	-	-
		rs1799782	G/A	CDS	N	-	-	-	-	-		-	-	-
		rs3213245		5'UTR	N	-	-	-	-	-		-	-	-
	XRCC2	rs3218370		promoter	N	-	-	-	-	-		-	-	-
		rs3218374	C/G	promoter	N	-	-	-	-	-		-	-	-
		rs3218384	G/C	promoter	N	-	-	-	-	-		-	-	-
	XRCC3	rs861539		IVS	N	-	-	-	-	-		-	-	-
		rs1799794	A/G	5'UTR	N	-	-	-	-	-		-	-	-
	XRCC4	rs16900150	A/G	promoter	Y	0.078125	0.283739	-	0.232	0.2368		0.2042	0.2428	0.1293
		rs1993947	C/G	promoter	Y	0.0722892	0.878097	0.6945	0.6306	0.6411		0.2578	-	0.2612
		rs2075685	G/T	promoter	Y	0.159639	0.47655	0.2108	0.283	0.1634		0.6101	0.9322	0.6222
		rs2075686	C/T	promoter	Y	0.328313	0.969979	0.3745	0.7639	0.4282		0.4124	0.3273	0.6115
		rs1993948	A/T	IVS	N	-	-	-	-	-		-	-	-
		rs3734091	T/G	CDS	N	-	-	-	-	-		-	-	-
	XRCC5	rs1647764	C/A	promoter	N	-	-	-	-	-		-	-	-
		rs2372767	C/G	promoter	N	-	-	-	-	-		-	-	-
	XRCC6	rs12485198	C/G	promoter	Y	0	-	-	-	-		-	-	-
		rs2267437	C/G	IVS	N	-	-	-	-	-		-	-	-
		rs28384707	C/A	promoter	N	-	-	-	-	-		-	-	-
	XRCC6BP1	rs3751325	A/T	CDS	Y	0.331325	0.668349	0.09	0.9517	0.1886		0.1524	-	0.1599
		rs4590915	G/A	promoter	N	-	-	-	-	-		-	-	-
	ZAK	rs3769148	A/G	CDS	Y	0.259146	0.688314	0.4924	0.9925	0.8032		0.8234	-	0.8235
DNA Repair Gene	C17ORF70	rs34592766	A/T	5'UTR	Y	-	-	-	-	-		-	-	-
(n=9)		rs14422	C/T	CDS	N	-	-	-	-	-		-	-	-
	FANCB	rs2188383	C/G	5'UTR	Y	0.199387	9.91294e-22	0.7071	0.5438	0.6119		0.3472	0.8089	0.9964
		rs2285490	G/T	promoter	Y	0.20303	2.5394e-20	0.6473	0.5766	0.5947		0.5159	0.1595	0.2778
	FANCM	rs1367580	G/T	CDS	Y	-	-	-	-	-		-	-	-
		rs3736772	C/G	CDS	Y	-	-	-	-	-		-	-	-
		rs3825625	A/G	promoter	Y	0.120482	0.244074	0.3025	0.7457	0.9458		0.021	0.6216	0.0377
	MDC1	rs2075015	T/C	CDS	N	-	-	-	-	-		-	-	-
		rs9262152	C/T	CDS	Y	0.0401235	0.594702	0.1069	-	0.1172		0.0073	0.2854	0.012
		rs17292678	T/C	CDS	N	-	-	-	-	-		-	-	-
		rs3130645	A/G	CDS	N	-	-	-	-	-		-	-	-
		rs9461623	A/G	CDS	N	-	-	-	-	-		-	-	-
	MMRN1	rs12646270	A/G	CDS	Y	0.260606	0.258985	0.5601	0.0859	0.1161		0.9821	0.2523	0.3318
		rs1442140	C/T	promoter	Y	0.201807	0.550362	0.7579	0.5874	0.9461		0.5691	0.139	0.3123
		rs1442141	G/T	promoter	Y	0.293939	0.637526	0.8229	0.4358	0.4789		0.505	0.1885	0.1846
	MMRN2	rs34587013	G/C	CDS	N	-	-	-	-	-		-	-	-
		rs36073867	C/G	CDS	Y	0	-	-	-	-		-	-	-
		rs3793899		promoter	N	-	-	-	-	-		-	-	-
		rs3793900	A/C	promoter	N	-	-	-	-	-		-	-	-
	PARP2	rs3093872	C/T	promoter	Y	0.0705128	0.13474	0.1158	0.3395	0.1275		0.3244	0.4841	0.3537
		rs3093873	C/T	promoter	Y	0.167683	0.437165	0.8847	0.136	0.5203		0.7266	0.1525	0.363
		rs3093870		promoter	N	-	-	-	-	-		-	-	-
		rs3093878		promoter	N	-	-	-	-	-		-	-	-
	USP1	rs626787	C/G	promoter	Y	0.222892	0.576319	0.0814	0.4863	0.0885		0.3256	0.4032	0.273
		rs646179	G/A	IVS	N	-	-	-	-	-		-	-	-
	ZBTB32	rs2234360	C/T	promoter	Y	-	-	-	-	-		-	-	-
Drug Xeno Gene	AADAC	rs2293004	A/G	5'UTR	Y	0.319277	0.700177	0.1689	0.6475	0.33		0.8414	-	0.8415
(n=73)		rs2293005	C/T	promoter	Y	-	-	-	-	-		-	-	-
		rs1803155	A/G	CDS	N	-	-	-	-	-		-	-	-
		rs1042201	G/A	3'UTR	N	-	-	-	-	-		-	-	-
	ADH1A	rs13134764	A/T	promoter	N	-	-	-	-	-		-	-	-
		rs4147531	C/T	promoter	Y	0.150327	0.119834	0.6336	0.4804	0.5439		0.614	0.26	0.4358
	ADH4	rs1800759	A/C	promoter	Y	0.21988	0.659289	0.1037	0.6519	0.3154		0.3153	0.697	0.9294
		rs1800760	A/T	promoter	Y	0.057971	0.469733	-	0.3076	0.3123		0.1462	-	0.1505
		rs4148883	A/G	promoter	Y	0.282209	0.69374	0.9011	0.063	0.37		0.4603	0.1205	0.9919
		rs4148884	A/G	promoter	Y	-	-	-	-	-		-	-	-
		rs4140388	C/G	promoter	N	-	-	-	-	-		-	-	-
	ADH6	rs34582580	G/T	CDS	Y	0	-	-	-	-		-	-	-
		rs13104485		promoter	N	-	-	-	-	-		-	-	-
	ADHFE1	rs4737227	G/T	promoter	Y	-	-	-	-	-		-	-	-
		rs1060242	C/T	CDS	N	-	-	-	-	-		-	-	-
	AKR1C4	rs17134592	C/G	CDS	N	-	-	-	-	-		-	-	-
		rs3829125	G/C	CDS	N	-	-	-	-	-		-	-	-
	ALDH1A2	rs4646549	C/G	promoter	Y	0.295732	0.805428	0.3444	0.7226	0.3792		0.2269	0.3001	0.1772
		rs4646583	C/T	IVS	Y	0.115854	0.878086	0.8876	0.8572	0.8588		0.5592	0.2886	0.265
		rs4646626	T/C	CDS	N	-	-	-	-	-		-	-	-
	ALDH1A3	rs3803430	C/T	CDS	Y	0.0481928	0.0062998	0.4121	0.3144	0.6244		0.2858	0.8374	0.8994
		rs3809524	A/G	promoter	Y	0.116883	0.388807	0.764	0.1004	0.12		0.0888	0.1746	0.0543
	ALDH1B1	rs2073478	G/T	CDS	Y	0.24026	0.0308829	0.802	0.7978	0.765		0.3199	0.1692	0.4523
		rs3043	C/G	3'UTR	Y	0.292169	0.415372	0.7688	0.2181	0.7245		0.9207	0.1825	0.6369
		rs4878802	C/G	promoter	Y	0.254545	0.89909	0.0962	0.1909	0.0679		0.9367	0.041	0.4109
		rs4878803	A/T	promoter	Y	0.248344	0.0600779	0.1034	0.8023	0.1308		0.4201	0.4612	0.5853
		rs7040397	A/G	promoter	Y	0.253086	0.875638	0.0752	0.2468	0.0615		0.9747	0.0576	0.4088
	ALDH3B1	rs2010404	G/T	promoter	Y	0.172956	0.674997	0.4316	0.6991	0.4145		0.639	0.3801	0.5162
		rs308337	A/C	promoter	Y	0.00925926	0.905313	-	0.9428	0.9428		0.116	0.6773	0.3765
	ALDH3B2	rs1551886	C/T	CDS	Y	0.097561	0.0305244	0.5624	0.5616	0.7301		0.6726	0.8985	0.7183
		rs11603033	A/G	promoter	N	-	-	-	-	-		-	-	-
	ALDH4A1	rs2230709	T/C	CDS	N	-	-	-	-	-		-	-	-
	ALDH5A1	rs16889393	A/G	promoter	Y	0.0933735	0.0192616	0.7748	0.5712	0.5784		0.9149	0.3349	0.401
		rs2744574	C/T	promoter	Y	0.105422	0.341777	0.0983	0.1921	0.1231		0.7013	0.1144	0.1297
		rs2760118	T/C	CDS	N	-	-	-	-	-		-	-	-
		rs3765310	C/T	CDS	N	-	-	-	-	-		-	-	-
	ALDH6A1	rs1984511	C/T	promoter	Y	0.10061	0.568946	0.7807	0.5429	0.695		-	0.6773	0.6777
		rs2006731	T/A	promoter	N	-	-	-	-	-		-	-	-
		rs2006732	A/C	promoter	N	-	-	-	-	-		-	-	-
	ALDH7A1	rs12514417	G/T	CDS	Y	0.105422	0.898415	0.3925	0.7297	0.5806		0.4287	0.9466	0.5259
		rs3736174	G/C	promoter	N	-	-	-	-	-		-	-	-
		rs2775	A/G	3'UTR	N	-	-	-	-	-		-	-	-
	ALDH8A1	rs4646870	G/T	promoter	Y	0.292857	0.0410084	0.6886	0.1512	0.8759		0.6018	0.685	0.6246
		rs4646868		promoter	N	-	-	-	-	-		-	-	-
	ALDH9A1	rs4657468	G/T	promoter	Y	0.454545	0.7753	0.1766	0.3711	0.1666		0.7666	0.3085	0.5644
	CEL	rs668809	G/A	promoter	N	-	-	-	-	-		-	-	-
	CYP11B1	rs4541	G/A	CDS	N	-	-	-	-	-		-	-	-
		rs5288	C/A	CDS	N	-	-	-	-	-		-	-	-
		rs5294		IVS	N	-	-	-	-	-		-	-	-
	CYP11B2	rs11781082	A/G	promoter	Y	0.128125	0.0630513	-	0.7422	0.7424		0.4373	0.6744	0.5123
		rs1799998	C/T	promoter	Y	0.312903	0.235433	0.7425	0.9413	0.8466		0.7332	0.9593	0.8717
		rs3097	A/G	3'UTR	Y	0.178261	3.86774e-15	0.3426	0.6124	0.4541		0.5107	0.7013	0.7089
		rs5305	A/G	promoter	Y	0	-	-	-	-		-	-	-
		rs4545	T/C	CDS	N	-	-	-	-	-		-	-	-
		rs5312	T/A	CDS	N	-	-	-	-	-		-	-	-
	CYP1A1	rs4646422	T/C	CDS	N	-	-	-	-	-		-	-	-
		rs1048943	T/C	CDS	N	-	-	-	-	-		-	-	-
	CYP1B1	rs1056836	C/G	CDS	Y	0.0903614	0.200588	0.6397	-	0.6401		0.2475	0.4451	0.8166
		rs162558		promoter	N	-	-	-	-	-		-	-	-
		rs2567206	A/G	promoter	Y	0.157343	0.733315	0.4846	0.9208	0.796		0.9191	0.4256	0.5097
		rs10012	G/C	CDS	N	-	-	-	-	-		-	-	-
		rs2567207	A/G	promoter	N	-	-	-	-	-		-	-	-
		rs2855655	G/A	promoter	N	-	-	-	-	-		-	-	-
	CYP21A2	rs396458		promoter	N	-	-	-	-	-		-	-	-
		rs431204		promoter	N	-	-	-	-	-		-	-	-
		rs1058152		3'UTR	N	-	-	-	-	-		-	-	-
		rs34607927		CDS	N	-	-	-	-	-		-	-	-
	CYP26B1	rs2241057	G/A	CDS	N	-	-	-	-	-		-	-	-
		rs2241059		3'UTR	N	-	-	-	-	-		-	-	-
		rs2286965	A/G	CDS	Y	0.0294118	0.707789	-	0.3832	0.3977		0.9322	0.0288	0.2135
		rs7568553	C/G	CDS	N	-	-	-	-	-		-	-	-
	CYP2C18	rs17110192	C/G	promoter	Y	0.0512048	0.366925	<.0001	0.875	0.7061		<.0001	0.5374	0.8241
		rs2281891	A/G	CDS	Y	0.23494	0.350378	0.6883	0.3269	0.3268		0.4207	0.8462	0.5362
		rs2860840	C/T	3'UTR	Y	0.192771	0.6784	0.8921	0.1207	0.481		0.0127	0.7363	0.8146
	CYP2D6	rs1058164	G/C	IVS	N	-	-	-	-	-		-	-	-
		rs1058172	T/C	CDS	N	-	-	-	-	-		-	-	-
		rs17002853	G/A	CDS	N	-	-	-	-	-		-	-	-
		rs3915951	C/A	CDS	N	-	-	-	-	-		-	-	-
	CYP2E1	rs2031920	C/T	promoter	Y	0.189024	0.943048	0.116	0.141	0.0718		0.2389	0.5684	0.2926
		rs2031921	C/T	promoter	Y	0.189542	0.428862	0.1626	0.1483	0.0948		-	0.4955	0.4964
		rs2031922	C/T	promoter	Y	0.187879	0.928545	0.1434	0.1267	0.078		0.455	0.401	0.3752
		rs8192766		promoter	N	-	-	-	-	-		-	-	-
		rs2070672	A/G	promoter	N	-	-	-	-	-		-	-	-
		rs2480257	A/T	3'UTR	N	-	-	-	-	-		-	-	-
		rs2480256		3'UTR	N	-	-	-	-	-		-	-	-
	CYP2R1	rs10741657	A/G	promoter	Y	0.414634	0.0285748	0.5771	0.6059	0.9664		0.4223	0.7602	0.6385
	CYP2S1	rs338583	C/T	3'UTR	Y	0.198718	0.672848	0.4966	0.973	0.7766		0.5769	0.3215	0.5525
		rs3810171		promoter	N	-	-	-	-	-		-	-	-
	CYP2W1	rs12701220		promoter	N	-	-	-	-	-		-	-	-
	CYP3A7	rs12360		3'UTR	N	-	-	-	-	-		-	-	-
	CYP4A11	rs9332978		promoter	N	-	-	-	-	-		-	-	-
		rs1126742	G/A	CDS	N	-	-	-	-	-		-	-	-
	CYP4A22	rs7526026	G/C	promoter	N	-	-	-	-	-		-	-	-
		rs2056900	G/A	CDS	N	-	-	-	-	-		-	-	-
	CYP4B1	rs2297813	A/C	promoter	Y	0.189759	0.0422905	0.2631	0.9694	0.6811		0.9336	0.4518	0.4946
		rs3766195	C/T	3'UTR	Y	0.193662	0.0200925	0.3528	0.4815	0.3031		0.201	0.7915	0.2619
		rs3766196		3'UTR	N	-	-	-	-	-		-	-	-
		rs4646487	C/T	CDS	Y	0.172727	0.111308	0.5274	0.4242	0.4358		0.2554	0.6332	0.3159
		rs632233	A/G	promoter	Y	0.292683	0.126716	0.6336	0.7979	0.7698		-	0.9064	0.9065
		rs632645		promoter	N	-	-	-	-	-		-	-	-
		rs2297809	T/C	CDS	N	-	-	-	-	-		-	-	-
		rs2297810	G/A	CDS	N	-	-	-	-	-		-	-	-
	CYP4F2	rs2108622	C/T	CDS	Y	0.327273	0.907872	0.4962	0.9569	0.5907		0.3364	0.7122	0.9652
		rs3093086	A/T	promoter	Y	0.133333	0.163827	0.9983	0.2363	0.7146		0.7866	0.7358	0.7099
		rs3093089	C/T	promoter	Y	-	-	-	-	-		-	-	-
		rs3093085		promoter	N	-	-	-	-	-		-	-	-
		rs3093090	C/A	promoter	N	-	-	-	-	-		-	-	-
		rs3093091		promoter	N	-	-	-	-	-		-	-	-
		rs3093092	C/A	promoter	N	-	-	-	-	-		-	-	-
	CYP4F3	rs1159776	A/G	promoter	Y	0.186747	0.914192	0.193	0.0832	0.0949		0.0722	0.1397	0.0436
		rs35888783	A/G	CDS	N	-	-	-	-	-		-	-	-
		rs3794987	C/T	promoter	Y	0.243976	0.372586	0.162	0.4874	0.9828		0.323	0.1935	0.2298
		rs4646511	G/A	IVS	N	-	-	-	-	-		-	-	-
		rs10404649		IVS	N	-	-	-	-	-		-	-	-
		rs1805040	A/C	CDS	N	-	-	-	-	-		-	-	-
	CYP4F8	rs2001214	G/A	promoter	N	-	-	-	-	-		-	-	-
		rs2239366	C/T	IVS	Y	0.248466	0.978957	0.1345	0.0995	0.4964		0.028	0.8286	0.0865
		rs4239614	C/T	3'UTR	Y	0.243976	0.960072	0.0925	0.0931	0.4092		0.8477	0.0136	0.0518
		rs4808324	C/T	promoter	Y	0.391975	0.199664	0.4483	0.586	0.7843		0.3041	0.4446	0.3059
		rs1320318		promoter	N	-	-	-	-	-		-	-	-
		rs2239367	G/C	3'UTR	N	-	-	-	-	-		-	-	-
	CYP4F11	rs11879253	G/C	IVS	N	-	-	-	-	-		-	-	-
	CYP4F12	rs593818	A/G	CDS	Y	0.301242	0.88398	0.0946	0.9269	0.4856		0.7506	0.7762	0.7273
		rs594255	A/G	3'UTR	Y	0.0181818	0.811978	-	0.5532	0.559		0.2586	0.4279	0.4555
		rs2285888	C/T	CDS	N	-	-	-	-	-		-	-	-
	CYP7A1	rs8192875	A/G	IVS	Y	0.0180723	0.812555	-	0.7995	0.7996		0.4551	0.4577	0.9209
		rs3808607		promoter	N	-	-	-	-	-		-	-	-
	CYP8B1	rs734969	C/T	promoter	Y	0.307927	0.206217	0.8764	0.4023	0.612		0.468	0.1889	0.299
	DHDH	rs3765148	C/T	CDS	Y	0.109091	0.115745	0.3082	-	0.3122		0.5695	0.0536	0.0634
		rs2270941	G/A	CDS	N	-	-	-	-	-		-	-	-
		rs11666105	C/T	CDS	N	-	-	-	-	-		-	-	-
	DPYD	rs1801158	A/G	CDS	Y	0	-	-	-	-		-	-	-
		rs1801265	C/T	CDS	Y	0.0545455	0.45865	-	0.6946	0.6949		0.4606	0.6899	0.4512
	ESD	rs9778	A/G	IVS	Y	0.349398	0.145324	0.4108	0.9319	0.7585		0.0021	0.263	0.0205
		rs1216969	C/T	promoter	Y	0.239394	0.29368	0.718	0.3999	0.5341		0.85	0.8834	0.9395
		rs8192894		CDS	N	-	-	-	-	-		-	-	-
	FMO1	rs10912675	C/T	IVS	Y	0.153614	0.213732	0.8944	0.7447	0.8115		0.1516	0.1674	0.1082
		rs12720462	A/C	5'UTR	Y	0.245399	0.937949	0.3954	0.7769	0.5761		0.3823	0.5142	0.716
		rs17350523		promoter	N	-	-	-	-	-		-	-	-
		rs2064078	A/C	promoter	N	-	-	-	-	-		-	-	-
	FMO2	rs2020863	A/G	CDS	Y	0.245455	0.65619	0.8003	0.3549	0.5702		0.4438	0.9447	0.5335
		rs2020869	A/G	3'UTR	Y	0.243902	0.598396	0.66	0.9963	0.7314		0.1913	0.486	0.2924
		rs2020870	A/G	CDS	Y	0.111446	0.9614	0.8284	0.2382	0.6533		-	0.1833	0.1876
		rs28369789	A/G	promoter	Y	0.111446	0.9614	0.8284	0.2382	0.6533		0.4866	0.8107	0.4873
		rs28369791	A/G	promoter	Y	0	-	-	-	-		-	-	-
		rs28369794	C/A	promoter	N	-	-	-	-	-		-	-	-
		rs28369796	G/A	promoter	N	-	-	-	-	-		-	-	-
		rs3754495		promoter	N	-	-	-	-	-		-	-	-
		rs2020862	C/T	CDS	N	-	-	-	-	-		-	-	-
	FMO4	rs1042772	C/A	3'UTR	N	-	-	-	-	-		-	-	-
	FMO5	rs2289575	C/G	promoter	Y	0.10559	0.507039	0.8307	0.0439	0.0563		<.0001	0.2368	0.3766
		rs4143740	C/T	promoter	Y	0.285714	0.74064	0.2237	0.3738	0.1871		0.9899	0.4347	0.5717
		rs10900327	T/A	promoter	N	-	-	-	-	-		-	-	-
		rs2354431	G/A	promoter	N	-	-	-	-	-		-	-	-
	GSTA3	rs597169	G/T	promoter	Y	0.359756	0.547472	0.2762	0.719	0.3439		-	0.7691	0.7695
	GSTA4	rs16883343	C/T	promoter	Y	0.14759	0.393182	0.1919	0.6889	0.3509		0.43	0.7915	0.5591
		rs3756979	A/C	promoter	Y	0.0722892	0.3154	0.861	-	0.861		0.5517	0.364	0.8433
	GSTA5	rs2397118	C/T	CDS	Y	0.174342	0.830482	0.9037	0.8217	0.871		0.2891	0.2	0.1707
	GSTM1	rs412302		promoter	N	-	-	-	-	-		-	-	-
		rs412543		promoter	N	-	-	-	-	-		-	-	-
		rs17036148		5'UTR	N	-	-	-	-	-		-	-	-
	GSTM2	rs638820	C/T	promoter	Y	0.237952	0.549269	0.1833	0.0908	0.058		0.4401	0.6678	0.4515
	GSTM5	rs11101989	A/C	promoter	Y	0.292169	0.117563	0.3128	0.3284	0.221		0.7399	0.1049	0.5678
		rs1633365		promoter	N	-	-	-	-	-		-	-	-
		rs414673		promoter	N	-	-	-	-	-		-	-	-
		rs674787		promoter	N	-	-	-	-	-		-	-	-
		rs1296954		promoter	N	-	-	-	-	-		-	-	-
	GSTO1	rs11191975	A/G	IVS	N	-	-	-	-	-		-	-	-
		rs17878943	G/C	3'UTR	N	-	-	-	-	-		-	-	-
		rs2164624	A/G	promoter	Y	-	-	-	-	-		-	-	-
	GSTP1	rs17593068		promoter	N	-	-	-	-	-		-	-	-
		rs6591256	A/G	promoter	Y	0.19697	0.0940976	0.7874	0.9815	0.8139		0.9702	0.4756	0.8923
		rs1695	A/G	CDS	N	-	-	-	-	-		-	-	-
		rs643318		promoter	N	-	-	-	-	-		-	-	-
		rs694746	C/G	promoter	N	-	-	-	-	-		-	-	-
		rs8191438	C/G	5'UTR	N	-	-	-	-	-		-	-	-
		rs643317		promoter	N	-	-	-	-	-		-	-	-
	GSTT1	rs4630		3'UTR	N	-	-	-	-	-		-	-	-
		rs6004035		promoter	N	-	-	-	-	-		-	-	-
	GSTZ1	rs7975	A/G	IVS	Y	0.496753	0.0530419	0.8544	0.8276	0.8002		0.7144	0.3111	0.9407
		rs8177535		promoter	N	-	-	-	-	-		-	-	-
		rs731346		IVS	N	-	-	-	-	-		-	-	-
		rs2363643	G/A	IVS	N	-	-	-	-	-		-	-	-
		rs7160195	G/A	promoter	N	-	-	-	-	-		-	-	-
		rs3087524	G/A	5'UTR	N	-	-	-	-	-		-	-	-
		rs3177427		CDS	N	-	-	-	-	-		-	-	-
	GZMB	rs2236337	C/T	3'UTR	Y	0.215152	0.768697	0.8414	0.2784	0.3351		0.3534	0.8794	0.4739
		rs7144366		promoter	N	-	-	-	-	-		-	-	-
		rs11539752	G/C	CDS	N	-	-	-	-	-		-	-	-
		rs2273844		5'UTR	N	-	-	-	-	-		-	-	-
	HSD17B10	rs1264014	G/C	promoter	N	-	-	-	-	-		-	-	-
	MGST2	rs2132845	A/T	5'UTR	Y	0.201807	0.280563	0.6383	0.5462	0.7723		0.8309	0.1138	0.2455
		rs8192002	A/C	promoter	Y	0.207317	0.14743	0.2472	0.2506	0.172		0.3036	0.0322	0.0832
		rs8192004	A/C	promoter	Y	0.348101	0.0312005	0.7727	0.3407	0.5475		0.6038	0.5999	0.8248
		rs795600	A/G	promoter	N	-	-	-	-	-		-	-	-
	MGST3	rs10737515	A/G	promoter	Y	0.236364	0.599294	0.9358	0.4802	0.8474		0.9558	0.7438	0.7775
		rs4147593	A/T	promoter	Y	0.242138	0.567687	0.7436	0.4908	0.9882		0.3921	-	0.9868
		rs4626863	C/G	promoter	Y	0.0692771	0.337553	-	0.5441	0.5463		0.9525	0.3224	0.803
		rs6694924	C/T	promoter	Y	0.216049	0.0984946	0.6896	0.2938	0.5044		0.3905	0.4167	0.3264
		rs4147592	G/A	promoter	N	-	-	-	-	-		-	-	-
		rs12040685	A/G	promoter	N	-	-	-	-	-		-	-	-
		rs9333367	G/C	promoter	N	-	-	-	-	-		-	-	-
		rs8133		3'UTR	N	-	-	-	-	-		-	-	-
	RPL13A	rs4802612	A/G	promoter	Y	0.0786164	0.984892	0.8248	0.6004	0.7477		0.7589	0.0902	0.3141
		rs2271952	A/G	promoter	N	-	-	-	-	-		-	-	-
	UCHL1	rs11556271		5'UTR	N	-	-	-	-	-		-	-	-
	UCHL3	rs2274048	G/T	3'UTR	Y	0.0692771	0.806659	0.0646	0.8962	0.6375		0.8095	0.4695	0.6786
		rs2281762	A/G	promoter	Y	0.424242	0.462941	0.4254	0.2345	0.2421		0.3195	0.2134	0.1616
		rs7326807	G/A	promoter	N	-	-	-	-	-		-	-	-
		rs3812845	C/G	promoter	N	-	-	-	-	-		-	-	-
	UGT1A10	rs3892221		IVS	N	-	-	-	-	-		-	-	-
		rs1105879		IVS	N	-	-	-	-	-		-	-	-
		rs11692021		IVS	N	-	-	-	-	-		-	-	-
		rs2070959	A/G	IVS	N	-	-	-	-	-		-	-	-
		rs34150486	C/G	CDS	N	-	-	-	-	-		-	-	-
		rs3755320		IVS	N	-	-	-	-	-		-	-	-
		rs28946885	A/T	IVS	N	-	-	-	-	-		-	-	-
	UGT1A4	rs3806591	G/A	IVS	N	-	-	-	-	-		-	-	-
	UGT1A8	rs10210058		promoter	N	-	-	-	-	-		-	-	-
	UGT1A9	rs17864684	G/A	IVS	N	-	-	-	-	-		-	-	-
		rs3806598		IVS	N	-	-	-	-	-		-	-	-
	UGT2A1	rs4148279	A/G	promoter	Y	0.406061	0.697048	0.2481	0.6778	0.5765		0.224	0.507	0.9808
		rs4148278		IVS	N	-	-	-	-	-		-	-	-
	UGT2B4	rs13129471	A/G	promoter	Y	0.246988	0.000212999	0.4843	0.8186	0.534		0.5647	0.27	0.4142
		rs2736441	C/G	promoter	Y	-	-	-	-	-		-	-	-
		rs6820660	C/T	promoter	Y	0.23494	0.000713718	0.4114	0.5302	0.4119		0.3937	0.6671	0.4934
		rs6821129	G/T	promoter	Y	0.230303	0.00145576	0.4568	0.5548	0.4471		0.3628	0.5047	0.5225
		rs941389	A/C	promoter	Y	0.253012	0.000584453	0.4507	0.8186	0.5068		0.3862	0.8507	0.5827
	UGT2B7	rs12233719	G/T	CDS	Y	0.128049	0.629886	0.2402	0.7959	0.2686		0.12	0.8803	0.4189
		rs11940316	C/T	promoter	Y	0.351515	0.21735	0.4889	0.29	0.3076		0.8073	0.8218	0.8014
	UGT2B11	rs6833028	C/T	promoter	Y	0	-	-	-	-		-	-	-
		rs7668282	C/T	promoter	Y	0.108434	0.44478	0.6869	0.2197	0.2174		0.0804	0.6371	0.1273
Estrogen Receptor Signaling	AR	rs9332969	A/G	CDS	N	-	-	-	-	-		-	-	-
(n=77)	BMPR1B	rs4348103	A/C	promoter	Y	0.304878	0.408356	0.7152	0.5018	0.5623		-	0.3558	0.3587
		rs1434548	C/G	IVS	Y	0.0757576	0.292393	-	0.6356	0.6361		0.8115	0.2031	0.8253
		rs17023017	G/T	IVS	Y	0.292169	0.15062	0.5423	0.1653	0.4589		0.5782	0.7511	0.5723
	C3	rs1047286	G/A	CDS	N	-	-	-	-	-		-	-	-
		rs11569393	G/T	promoter	Y	0.189103	0.825823	0.0198	0.342	0.1323		0.3231	0.7567	0.9746
		rs2230210	A/C	CDS	Y	0	-	-	-	-		-	-	-
		rs2287845	C/T	IVS	Y	0.153614	0.584026	0.0335	0.2819	0.0282		0.0181	0.8364	0.0276
	CCNA1	rs7985423	C/G	IVS	N	-	-	-	-	-		-	-	-
	CCNA2	rs1507996	A/G	promoter	Y	0.122137	0.970228	0.4387	0.4294	0.6451		0.3101	0.1368	0.3301
		rs3217756	A/G	promoter	Y	0.0753012	0.9478	0.6306	0.5033	0.4689		0.4368	0.7447	0.5319
		rs769238	C/T	promoter	Y	0.187117	0.379375	0.827	0.3602	0.9621		0.3222	0.5016	0.5711
		rs769242	A/G	CDS	Y	0.0542169	0.460163	-	0.2238	0.2293		0.3808	0.5796	0.5126
		rs769236	G/A	5'UTR	N	-	-	-	-	-		-	-	-
	CCND1	rs9344	A/G	promoter	Y	0.496988	0.0129829	0.8174	0.7722	0.9752		0.9287	0.8804	0.878
		rs7177	A/C	3'UTR	Y	0.13522	0.538369	0.1747	0.4825	0.1591		-	0.0015	0.0031
		rs3212859		promoter	N	-	-	-	-	-		-	-	-
	CCNE1	rs7257330	A/G	promoter	Y	0.0992366	0.207328	-	0.1865	0.1918		-	0.5977	0.5983
	CD44	None	-	-	-	-	-	-	-	-		-	-	-
	CDH1	rs28372783	A/C	promoter	N	-	-	-	-	-		-	-	-
		rs3743674		IVS	N	-	-	-	-	-		-	-	-
	CDKN1A	rs1801270	A/C	CDS	N	-	-	-	-	-		-	-	-
		rs2395655	A/G	promoter	Y	0.472393	0.906379	0.7145	0.8264	0.9404		0.3341	0.3166	0.2601
		rs3829968	A/G	promoter	Y	0.146341	0.238211	0.2522	0.8216	0.2674		0.5019	0.4414	0.4017
		rs762623	G/A	promoter	N	-	-	-	-	-		-	-	-
		rs762624	A/C	promoter	N	-	-	-	-	-		-	-	-
		rs3176357	G/C	3'UTR	N	-	-	-	-	-		-	-	-
		rs4151702	G/C	promoter	N	-	-	-	-	-		-	-	-
		rs730506	G/C	promoter	N	-	-	-	-	-		-	-	-
	CDKN1B	rs34330		5'UTR	N	-	-	-	-	-		-	-	-
	CDKN2A	rs3088440	A/G	3'UTR	Y	0.0794702	0.958872	0.7045	0.2421	0.2922		0.2457	0.2747	0.1811
	CLDN7	rs4562	G/A	3'UTR	N	-	-	-	-	-		-	-	-
		rs3744400	A/C	3'UTR	N	-	-	-	-	-		-	-	-
	CLU	rs9331888	G/C	5'UTR	N	-	-	-	-	-		-	-	-
		rs9331936	T/G	CDS	N	-	-	-	-	-		-	-	-
	COL6A1	rs1053312	A/G	CDS	N	-	-	-	-	-		-	-	-
		rs17551710	G/T	promoter	Y	0.240196	0.03506	0.3747	0.9897	0.4304		0.7456	0.4486	0.4979
		rs7671	C/G	5'UTR	N	-	-	-	-	-		-	-	-
	CTNNB1	rs3864004	A/C	promoter	N	-	-	-	-	-		-	-	-
	CTSB	rs1296023	A/G	promoter	N	-	-	-	-	-		-	-	-
		rs12338	G/C	CDS	N	-	-	-	-	-		-	-	-
		rs8898	A/G	3'UTR	N	-	-	-	-	-		-	-	-
	CTSD	rs12214		3'UTR	N	-	-	-	-	-		-	-	-
	CYP19A1	rs2236722	C/T	CDS	Y	0.0424242	0.177903	0.5054	0.6664	0.9131		0.5261	0.7325	0.7049
		rs6493497	A/G	promoter	Y	0.207831	0.695648	0.5312	0.9521	0.775		0.7224	0.9416	0.73
	DDX54	rs11544008	A/T	promoter	Y	0.231928	0.685578	0.9741	0.7379	0.8739		0.2072	0.7756	0.7317
		rs1048889		3'UTR	N	-	-	-	-	-		-	-	-
		rs28365932	A/G	promoter	N	-	-	-	-	-		-	-	-
	DLC1	rs532841	C/T	CDS	Y	0.370482	0.111321	0.9164	0.0658	0.3202		0.8701	0.6557	0.6613
		rs6531026	A/T	promoter	Y	0.436747	0.292575	0.6913	0.6404	0.6077		-	0.0399	0.0474
		rs17553593		IVS	N	-	-	-	-	-		-	-	-
	DST	rs11758339	C/T	CDS	Y	0.175758	0.306465	0.332	0.5006	0.5894		0.9699	-	0.9698
		rs4712138	C/T	CDS	Y	0.23494	0.944007	0.0951	0.6279	0.2921		0.1184	0.8554	0.1634
		rs4715631	C/T	CDS	Y	0.30303	0.955462	0.1881	0.6798	0.4461		0.7232	0.3694	0.4861
		rs2230862	A/G	IVS	N	-	-	-	-	-		-	-	-
	EGFR	rs712829		5'UTR	N	-	-	-	-	-		-	-	-
	EGLN2	rs3733828	C/T	5'UTR	Y	0.481595	0.378817	0.8386	0.1109	0.3968		0.883	0.1176	0.1777
		rs3733829		IVS	N	-	-	-	-	-		-	-	-
	ERBB2	rs4252608		IVS	N	-	-	-	-	-		-	-	-
		rs1136201	A/G	CDS	N	-	-	-	-	-		-	-	-
		rs1801200		CDS	N	-	-	-	-	-		-	-	-
	ESR1	None	-	-	-	-	-	-	-	-		-	-	-
	ESR2	rs4986938	A/G	3'UTR	Y	0.163333	0.999205	0.1993	0.7936	0.5413		0.2388	0.9957	0.6297
		rs1271572		IVS	N	-	-	-	-	-		-	-	-
	F3	rs3761955	A/G	promoter	Y	0.198795	0.0937	0.0259	0.2232	0.076		0.0801	0.2346	0.1082
	FLRT1	rs669913	C/T	promoter	Y	0.473684	0.719153	0.4466	0.4372	0.3465		0.2172	0.7949	0.8626
		rs651855		promoter	N	-	-	-	-	-		-	-	-
		rs12418035	G/A	5'UTR	N	-	-	-	-	-		-	-	-
		rs638227	C/A	5'UTR	N	-	-	-	-	-		-	-	-
		rs687581		5'UTR	N	-	-	-	-	-		-	-	-
	FOSL1	rs17174108	C/T	promoter	Y	-	-	-	-	-		-	-	-
	GABRP	rs1063310	A/C	CDS	Y	0.307229	0.020954	0.8195	0.6289	0.8195		0.8513	0.8421	0.9945
		rs6555917	C/T	promoter	Y	-	-	-	-	-		-	-	-
		rs3792811		IVS	N	-	-	-	-	-		-	-	-
		rs983818		IVS	N	-	-	-	-	-		-	-	-
		rs4868028		IVS	N	-	-	-	-	-		-	-	-
	GATA3	rs2229360	C/T	3'UTR	Y	0.290909	0.263367	0.8278	0.7084	0.9746		0.5682	0.1487	0.1895
		rs2275806		promoter	N	-	-	-	-	-		-	-	-
		rs10905277	G/A	5'UTR	N	-	-	-	-	-		-	-	-
	GNAS	rs1800900		5'UTR	N	-	-	-	-	-		-	-	-
		rs1800905		IVS	N	-	-	-	-	-		-	-	-
	GSN	rs10818524		promoter	N	-	-	-	-	-		-	-	-
		rs2230287	A/G	CDS	N	-	-	-	-	-		-	-	-
	HSD17B1	rs2676531	A/G	5'UTR	N	-	-	-	-	-		-	-	-
		rs605059	G/A	CDS	N	-	-	-	-	-		-	-	-
		rs2830	A/G	5'UTR	N	-	-	-	-	-		-	-	-
	HSPB1	rs2009836	A/G	promoter	Y	0.221088	0.929253	0.7022	0.4723	0.5578		0.6611	0.422	0.5208
		rs2903813		promoter	N	-	-	-	-	-		-	-	-
		rs2868370		promoter	N	-	-	-	-	-		-	-	-
	IGFBP5	rs11575204		3'UTR	N	-	-	-	-	-		-	-	-
		rs11575205	G/A	3'UTR	N	-	-	-	-	-		-	-	-
	IL2RA	None	-	-	-	-	-	-	-	-		-	-	-
	IL6R	rs2228145	A/C	IVS	Y	0.472727	0.197375	0.1767	0.0947	0.0709		0.5249	0.8509	0.7415
		rs2229238	C/T	3'UTR	Y	0.0878788	0.789968	0.5731	0.5054	0.4983		0.6713	0.1436	0.3447
		rs4845617		5'UTR	N	-	-	-	-	-		-	-	-
		rs8192284		CDS	N	-	-	-	-	-		-	-	-
	ITGA6	rs11895564	A/G	CDS	N	-	-	-	-	-		-	-	-
		rs1920979	G/A	IVS	N	-	-	-	-	-		-	-	-
	ITGB4	rs871443	C/T	CDS	N	-	-	-	-	-		-	-	-
		rs9367		nearGene-3	N	-	-	-	-	-		-	-	-
	JUN	rs4646998	C/T	promoter	Y	0.0823171	0.908421	0.8014	0.8323	0.7883		0.857	0.359	0.8491
		rs4647001	C/G	promoter	Y	-	-	-	-	-		-	-	-
		rs4646999		promoter	N	-	-	-	-	-		-	-	-
	KLF5	rs3812852	C/T	promoter	Y	0.0487805	0.511354	-	0.8781	0.8781		0.4112	0.365	0.7983
	KLK5	rs11553092		IVS	N	-	-	-	-	-		-	-	-
	KRT86	rs11170082	A/G	promoter	Y	0.115625	0.914382	0.5891	0.1511	0.1565		0.7729	0.3928	0.4752
		rs17655636	A/C	promoter	Y	0.201807	0.714023	0.4858	0.3662	0.5627		0.363	0.1996	0.8722
		rs2280949	A/G	3'UTR	N	-	-	-	-	-		-	-	-
	LCN2	rs3814526	A/G	promoter	N	-	-	-	-	-		-	-	-
	MAP2K7	rs3760691	A/C	promoter	Y	0.325806	0.0461429	0.4508	0.3709	0.7102		0.8652	0.3883	0.4557
		rs28395770		CDS	N	-	-	-	-	-		-	-	-
		rs11879199		IVS	N	-	-	-	-	-		-	-	-
	MKI67	rs1075724	A/G	promoter	Y	0.379195	0.0523409	0.7896	0.4001	0.7821		0.1837	0.6513	0.4121
		rs10764749	C/T	CDS	Y	0.151515	0.0107508	0.6782	0.5241	0.5684		0.9506	0.1023	0.2635
		rs11016071	A/G	CDS	Y	0.289634	0.295284	0.8532	0.9898	0.8787		0.0519	0.6845	0.5024
		rs11016072	C/T	CDS	Y	0.129518	0.589084	0.7383	0.4342	0.9095		0.9928	-	0.9928
		rs11016073	A/G	CDS	Y	0.204819	0.016396	0.6797	0.6976	0.8733		0.6479	0.1825	0.2728
		rs11591817	C/T	CDS	N	-	-	-	-	-		-	-	-
		rs2071496	G/C	CDS	N	-	-	-	-	-		-	-	-
		rs2071498	T/C	CDS	N	-	-	-	-	-		-	-	-
		rs7071768	C/T	CDS	N	-	-	-	-	-		-	-	-
		rs997983	T/G	CDS	N	-	-	-	-	-		-	-	-
		rs8473	T/C	CDS	N	-	-	-	-	-		-	-	-
		rs34750407	T/C	CDS	N	-	-	-	-	-		-	-	-
		rs4750685	A/G	CDS	N	-	-	-	-	-		-	-	-
	MUC1	rs1611773		3'UTR	N	-	-	-	-	-		-	-	-
	NCOA6	rs6060048	C/T	IVS	Y	0.443333	0.623988	0.9491	0.4623	0.6465		0.7185	0.7987	0.7401
	NGFB	rs11102930	C/T	promoter	Y	0.411585	0.80093	0.0246	0.6547	0.0719		0.8493	0.6411	0.7054
		rs11466063	A/G	promoter	Y	0.0120482	0.875148	-	0.3934	0.4073		0.7538	0.615	0.9069
		rs6330	C/T	CDS	Y	0.177711	0.897528	0.3808	0.6755	0.3626		0.3569	0.7114	0.4175
	NGFR	rs2072446	C/T	CDS	Y	0.111111	0.111612	0.7519	-	0.7521		0.8755	0.8093	0.8229
	NME1	rs2302254		promoter	N	-	-	-	-	-		-	-	-
		rs16949649		promoter	N	-	-	-	-	-		-	-	-
		rs11556835	A/G	5'UTR	N	-	-	-	-	-		-	-	-
	NRIP1	rs2228507	A/T	CDS	Y	0.190909	0.310163	0.3206	0.4025	0.4449		0.4629	0.0375	0.0388
	NSD1	rs3733875	G/T	CDS	N	-	-	-	-	-		-	-	-
		rs28932178	C/T	CDS	N	-	-	-	-	-		-	-	-
	PAPPA	rs417012		CDS	N	-	-	-	-	-		-	-	-
		rs7020782	A/C	CDS	Y	0.20303	0.923921	0.8034	0.3203	0.8866		0.5526	0.703	0.7897
		rs386088		5'UTR	N	-	-	-	-	-		-	-	-
	PGR	rs484389	C/T	3'UTR	Y	0.177711	0.509303	0.262	0.5277	0.8546		-	0.4036	0.4065
	PHB2	rs11541468	A/G	5'UTR	Y	0.0987654	0.711007	0.4164	0.04	0.059		0.7086	0.7025	0.7983
	PPARGC1B	rs11959820	A/C	CDS	Y	0.1	0.573946	0.0002	0.0941	0.0458		0.012	0.0938	0.056
		rs7732671	C/G	CDS	Y	0.0545455	0.45865	-	0.8083	0.8084		0.1923	0.8846	0.2625
	PPP1R15A	rs35087747	G/T	CDS	N	-	-	-	-	-		-	-	-
		rs611251	A/G	CDS	Y	0.0757576	0.241675	0.6436	0.488	0.5462		0.9741	0.7013	0.7553
		rs3786734	G/A	CDS	N	-	-	-	-	-		-	-	-
		rs564196	G/A	CDS	N	-	-	-	-	-		-	-	-
		rs626974	G/A	5'UTR	N	-	-	-	-	-		-	-	-
		rs500079	G/A	CDS	N	-	-	-	-	-		-	-	-
	RAC2	rs2413458	A/G	promoter	Y	-	-	-	-	-		-	-	-
	RERG	rs961176	A/C	promoter	Y	0.141566	0.396774	0.2845	0.478	0.2479		0.8134	0.0602	0.1484
		rs767201	A/G	IVS	Y	0.23494	0.350378	0.82	0.231	0.3452		0.1054	-	0.1393
	RPL27	rs323505	C/T	promoter	Y	0.0493827	0.50849	-	0.3816	0.3859		0.7907	0.0826	0.4484
	S100A2	rs8401		3'UTR	N	-	-	-	-	-		-	-	-
	SCGB1D2	rs12226294	A/C	promoter	N	-	-	-	-	-		-	-	-
		rs2232946	C/T	promoter	Y	0.466667	0.738649	0.0181	0.0176	0.0047		0.0337	0.1702	0.0324
		rs2232950	C/T	CDS	Y	0.21988	0.659289	0.0174	0.172	0.0153		0.1171	0.6242	0.1427
		rs2232954	G/A	3'UTR	N	-	-	-	-	-		-	-	-
	SCGB2A1	rs3900954	A/G	promoter	Y	0.133333	0.19275	0.6583	0.1242	0.1587		0.4733	0.1946	0.2766
	SCGB2A2	rs7125138	C/T	promoter	Y	0.206522	0.00223172	0.0112	-	0.014		0.0637	-	0.0665
	SERPINA3	rs1884082	G/T	promoter	Y	0.339394	0.298539	0.041	0.9252	0.3151		0.1569	0.6827	0.3348
	SERPINB5	rs10048322	A/G	promoter	N	-	-	-	-	-		-	-	-
		rs17071138		promoter	N	-	-	-	-	-		-	-	-
		rs1455555	G/A	CDS	N	-	-	-	-	-		-	-	-
		rs2289520	C/G	CDS	N	-	-	-	-	-		-	-	-
		rs3744940		promoter	N	-	-	-	-	-		-	-	-
		rs3744941		promoter	N	-	-	-	-	-		-	-	-
		rs2289519	C/T	CDS	N	-	-	-	-	-		-	-	-
		rs7244879	G/A	IVS	N	-	-	-	-	-		-	-	-
	SERPINE1	rs2227631	A/G	promoter	N	-	-	-	-	-		-	-	-
		rs6092	A/G	CDS	N	-	-	-	-	-		-	-	-
	SPRR1B	rs1933381	C/G	promoter	Y	0.296296	0.295236	0.6245	0.6473	0.8819		0.8724	0.0152	0.1734
		rs2711	C/T	3'UTR	Y	0.340361	0.540707	0.8004	0.7244	0.8875		0.2821	0.5732	0.4885
		rs3806221		promoter	N	-	-	-	-	-		-	-	-
		rs3806223		promoter	N	-	-	-	-	-		-	-	-
		rs10788855	A/T	promoter	N	-	-	-	-	-		-	-	-
		rs3181787		5'UTR	N	-	-	-	-	-		-	-	-
		rs10788854		promoter	N	-	-	-	-	-		-	-	-
		rs11205176	G/A	promoter	N	-	-	-	-	-		-	-	-
		rs12085426	A/C	promoter	N	-	-	-	-	-		-	-	-
		rs3795382	C/T	CDS	N	-	-	-	-	-		-	-	-
		rs11205177	G/A	promoter	N	-	-	-	-	-		-	-	-
	STC2	None	-	-	-	-	-	-	-	-		-	-	-
	SULT1E1	rs3736599	A/G	5'UTR	Y	0.219512	0.616903	0.3251	0.4391	0.3153		0.5733	-	0.5759
	TFF1	rs225359	A/G	promoter	Y	0.198795	0.482932	0.3973	0.0279	0.1328		0.0244	0.9527	0.4074
	THBS4	rs1866389	C/G	CDS	Y	0.126623	0.0719915	0.0892	-	0.0979		0.2755	0.2132	0.1839
		rs3813667	C/T	promoter	Y	0.243421	0.185452	0.1729	0.5343	0.1641		0.6224	0.4645	0.4495
		rs405482	G/A	IVS	N	-	-	-	-	-		-	-	-
		rs447875	G/A	IVS	N	-	-	-	-	-		-	-	-
	TOP2A	rs525812	G/C	promoter	N	-	-	-	-	-		-	-	-
	VIM	rs3758411	C/G	promoter	Y	0.268382	0.0973722	0.2323	0.4233	0.4417		0.9221	0.1994	0.426
Genome Stability	ATXN3	rs17127937	A/G	3'UTR	Y	0.387879	0.209871	0.984	0.483	0.7193		0.7857	0.6452	0.7967
(n=34)		rs2896196	C/G	promoter	Y	0.134146	0.973838	0.7331	0.0046	0.0197		0.2834	0.5125	0.7454
		rs1048755	G/A	IVS	N	-	-	-	-	-		-	-	-
	BRIP1	rs2048718	C/T	promoter	Y	0.239865	0.256826	0.4766	0.3841	0.5092		-	0.574	0.5759
		rs4986764	C/T	CDS	Y	0.203704	0.535979	0.5387	0.1661	0.3514		0.2298	0.4702	0.4466
	CETN2	rs3761503	C/T	promoter	Y	0.203947	8.29947e-12	0.4787	0.2102	0.2636		0.8514	0.179	0.4318
		rs3213467	C/T	promoter	Y	0.137195	4.38916e-20	0.5738	0.5353	0.5259		0.2022	-	0.23
	DKC1	None	-	-	-	-	-	-	-	-		-	-	-
	ERCC6	rs4253211	C/G	CDS	Y	0.0518293	0.483915	-	0.6507	0.6511		0.4538	0.3582	0.7744
		rs4253231	C/T	3'UTR	Y	0.219008	0.243083	0.3203	0.1676	0.147		-	0.2841	0.2858
		rs2228527	T/C	CDS	N	-	-	-	-	-		-	-	-
		rs2228528	T/C	CDS	N	-	-	-	-	-		-	-	-
		rs2228529	T/C	CDS	N	-	-	-	-	-		-	-	-
		rs4253004	C/A	5'UTR	N	-	-	-	-	-		-	-	-
		rs2228526	T/C	CDS	N	-	-	-	-	-		-	-	-
	GTF2H4	rs1052693	C/T	5'UTR	Y	0.439024	0.407978	0.056	0.3968	0.1079		0.4076	0.2052	0.2166
		rs2284175	C/T	promoter	Y	0.445122	0.430426	0.4775	0.1342	0.1951		0.7684	0.1692	0.5018
		rs1264309		promoter	N	-	-	-	-	-		-	-	-
		rs2074510		5'UTR	N	-	-	-	-	-		-	-	-
		rs3218802		promoter	N	-	-	-	-	-		-	-	-
		rs3218808		5'UTR	N	-	-	-	-	-		-	-	-
	MGMT	rs12917	C/T	CDS	Y	0.148305	0.244947	0.6991	0.5712	0.6273		0.4488	0.1544	0.3708
	MMS19L	rs2275586	C/G	CDS	Y	0.027439	0.717872	0.7485	-	0.7487		0.9301	0.452	0.9159
		rs3750558	C/A	5'UTR	N	-	-	-	-	-		-	-	-
		rs17112841	A/G	promoter	N	-	-	-	-	-		-	-	-
	NEIL2	rs3802168	C/T	5'UTR	Y	0.25	0.0192516	0.3374	0.5105	0.2917		0.0745	0.5269	0.2219
		rs8191518	C/G	5'UTR	N	-	-	-	-	-		-	-	-
		rs8191664	G/T	CDS	N	-	-	-	-	-		-	-	-
		rs8191514	C/G	promoter	N	-	-	-	-	-		-	-	-
		rs8191613	A/G	CDS	N	-	-	-	-	-		-	-	-
		rs1534862		3'UTR	N	-	-	-	-	-		-	-	-
		rs804270	C/G	IVS	N	-	-	-	-	-		-	-	-
	NEIL3	rs10009807	A/G	promoter	Y	0.0696203	0.346911	-	0.5906	0.5912		0.1766	0.9312	0.5539
		rs17064587	A/G	5'UTR	Y	0.222892	0.0570332	0.4066	0.1113	0.094		0.4695	0.5849	0.7472
		rs17064676	A/G	CDS	Y	0.0878788	0.789968	0.0702	0.5054	0.0762		0.0122	0.4714	0.0152
		rs17726200	G/T	promoter	Y	0.228916	0.894634	0.4825	0.5746	0.7823		0.5144	0.9647	0.6908
		rs34193982	A/G	CDS	Y	0.141975	0.143987	0.2664	0.6727	0.3109		0.7925	0.9279	0.9805
		rs34715119	A/T	promoter	N	-	-	-	-	-		-	-	-
		rs7689099	C/G	CDS	N	-	-	-	-	-		-	-	-
		rs13112358	C/T	CDS	N	-	-	-	-	-		-	-	-
		rs13112390	A/C	CDS	N	-	-	-	-	-		-	-	-
		rs34007209	C/T	CDS	N	-	-	-	-	-		-	-	-
		rs34403901		promoter	N	-	-	-	-	-		-	-	-
	PARP1	rs907187	C/G	IVS	Y	0.475	0.546949	0.0344	0.0865	0.0207		0.0067	0.3011	0.0238
		rs1136410	G/A	CDS	N	-	-	-	-	-		-	-	-
		rs1341336	A/G	promoter	N	-	-	-	-	-		-	-	-
		rs3219145	T/C	CDS	N	-	-	-	-	-		-	-	-
		rs7531668	A/T	promoter	N	-	-	-	-	-		-	-	-
	PARP3	rs929533	G/A	promoter	N	-	-	-	-	-		-	-	-
	PINX1	rs3808605	C/T	promoter	Y	0.112121	0.469091	0.9191	0.7303	0.7984		0.84	0.9533	0.8683
		rs1078543	A/T	CDS	N	-	-	-	-	-		-	-	-
	POLL	rs3730478		3'UTR	N	-	-	-	-	-		-	-	-
	POT1	rs7782410	A/G	promoter	N	-	-	-	-	-		-	-	-
		rs3815221		IVS	N	-	-	-	-	-		-	-	-
	RAD54B	rs2028429	A/T	promoter	Y	0.0363636	0.627871	-	0.1858	0.215		-	0.4247	0.4268
		rs3099398	A/G	IVS	Y	-	-	-	-	-		-	-	-
	RFC1	None	-	-	-	-	-	-	-	-		-	-	-
	SLK	rs3740469	A/G	CDS	Y	0.174699	0.297887	0.7439	0.4833	0.4856		0.4748	0.4432	0.3866
		rs6584583	C/T	promoter	Y	0.0754717	0.303316	0.8248	-	0.8249		0.3545	0.4087	0.2996
	SMG6	rs408067	G/C	promoter	N	-	-	-	-	-		-	-	-
		rs1885986	G/C	CDS	N	-	-	-	-	-		-	-	-
	SMUG1	rs4759344	A/G	promoter	Y	-	-	-	-	-		-	-	-
		rs6580978	A/G	promoter	Y	0.40184	0.279232	0.0457	0.3273	0.058		0.6764	0.6969	0.9358
		rs2233921		3'UTR	N	-	-	-	-	-		-	-	-
	TDG	rs3829300	A/G	IVS	Y	0.313253	0.916912	0.0674	0.9563	0.1423		0.9191	0.0338	0.0526
		rs4135036	C/T	promoter	Y	0.222892	0.576319	0.3193	0.4693	0.7872		0.667	0.2382	0.4477
		rs4135038	G/A	5'UTR	N	-	-	-	-	-		-	-	-
		rs4135113	A/G	CDS	Y	0.169697	0.333171	0.2966	0.309	0.2261		0.1715	0.3314	0.1305
	TEP1	rs1713456	C/T	CDS	Y	0.101852	0.148916	0.9814	-	0.9815		0.2625	0.5608	0.8576
		rs1760890		promoter	N	-	-	-	-	-		-	-	-
		rs1760897	C/T	CDS	Y	0.157576	0.596396	0.975	0.1484	0.2177		0.5526	0.2815	0.2584
		rs1760904	C/T	CDS	Y	0.378788	0.376289	0.8131	0.628	0.6669		0.2494	0.9328	0.6235
		rs2228035	A/G	CDS	Y	0.0705128	0.784027	0.4847	0.6353	0.5847		0.8855	0.6358	0.6553
		rs2228041	T/C	CDS	N	-	-	-	-	-		-	-	-
		rs4246977		promoter	N	-	-	-	-	-		-	-	-
		rs4982051	A/G	CDS	N	-	-	-	-	-		-	-	-
		rs938886	C/G	CDS	N	-	-	-	-	-		-	-	-
		rs1760898	T/G	CDS	N	-	-	-	-	-		-	-	-
		rs34179031	T/C	CDS	N	-	-	-	-	-		-	-	-
		rs1760894	A/G	IVS	N	-	-	-	-	-		-	-	-
		rs1760895	A/G	IVS	N	-	-	-	-	-		-	-	-
	TERF2IP	rs1865493		promoter	N	-	-	-	-	-		-	-	-
	TERT	rs34062885	T/G	CDS	N	-	-	-	-	-		-	-	-
		rs2853669		promoter	N	-	-	-	-	-		-	-	-
	TINF2	rs28372734	G/C	5'UTR	N	-	-	-	-	-		-	-	-
	TNKS	rs9329203	G/A	promoter	N	-	-	-	-	-		-	-	-
		rs9329202	G/A	promoter	N	-	-	-	-	-		-	-	-
		rs10109026		promoter	N	-	-	-	-	-		-	-	-
	TNKS2	rs12411706	A/G	IVS	Y	0	-	-	-	-		-	-	-
	TOP3B	rs762474	G/T	5'UTR	Y	0.0692771	0.337553	-	0.089	0.0948		0.286	0.7882	0.3136
		rs9610728	C/T	CDS	Y	0.0766871	0.288966	0.176	-	0.1811		0.0983	0.2283	0.0696
	TPP1	rs1800752		promoter	N	-	-	-	-	-		-	-	-
		rs1800753	A/G	IVS	N	-	-	-	-	-		-	-	-
	UBE2A	rs5910619	C/T	promoter	Y	0.201807	1.39649e-24	0.5182	0.1812	0.2816		0.6411	0.2134	0.244
	UBE2B	rs1379247	A/G	promoter	Y	0.0180723	0.812555	-	0.4255	0.4374		0.9709	0.821	0.9328
	UBE2I	rs4610	A/G	IVS	Y	0.0487805	0.511354	0.8745	-	0.8746		0.7278	0.4944	0.5798
		rs8063	A/G	3'UTR	Y	0.054878	0.457125	-	0.7682	0.7683		0.6867	0.2649	0.2936
	UBE2N	rs3759169	C/T	promoter	Y	0.228916	0.758639	0.8408	0.9595	0.906		0.6157	0.6924	0.7509
	XAB2	rs3760676	A/G	promoter	Y	0.201863	0.23276	0.8446	0.1746	0.5138		0.92	0.6535	0.903
		rs4134809	C/A	promoter	N	-	-	-	-	-		-	-	-
Growth Factors	ALOX12	rs9897850		promoter	N	-	-	-	-	-		-	-	-
(n=69)		rs312466	G/A	promoter	N	-	-	-	-	-		-	-	-
		rs11571326	G/A	promoter	N	-	-	-	-	-		-	-	-
		rs9904779	C/G	promoter	N	-	-	-	-	-		-	-	-
		rs1126667	A/G	CDS	N	-	-	-	-	-		-	-	-
	AMH	rs10407022	G/T	CDS	N	-	-	-	-	-		-	-	-
		rs4807216		promoter	N	-	-	-	-	-		-	-	-
	APBB1	rs2723664	A/G	promoter	Y	0.298137	0.311092	0.0123	0.4923	0.6782		0.1931	0.492	0.9809
		rs3763824	C/G	promoter	Y	0.0612903	0.416287	0.0586	-	0.0929		0.5242	0.8771	0.6376
	APBB2	rs4861358	C/T	CDS	Y	0.0843373	0.855868	0.567	0.0673	0.0863		0.4469	-	0.4488
	ARTS-1	rs26618	C/T	CDS	Y	0.259036	0.387156	0.3237	0.3115	0.2201		-	0.78	0.7802
		rs3734016	A/G	CDS	Y	0.150602	0.17509	0.0548	0.6376	0.3149		0.4094	0.5073	0.7604
		rs30187	C/T	CDS	N	-	-	-	-	-		-	-	-
		rs27044	C/G	CDS	N	-	-	-	-	-		-	-	-
	BDNF	rs6265	A/G	CDS	Y	0.448171	0.353175	0.9261	0.6995	0.758		0.325	-	0.3437
		rs11030101	A/T	5'UTR	N	-	-	-	-	-		-	-	-
	BMP1	rs1124	A/G	promoter	Y	-	-	-	-	-		-	-	-
		rs7592	A/G	promoter	Y	-	-	-	-	-		-	-	-
		rs1126931		promoter	N	-	-	-	-	-		-	-	-
		rs8192331	G/C	promoter	N	-	-	-	-	-		-	-	-
		rs8192332		promoter	N	-	-	-	-	-		-	-	-
	BMP2	rs1979855	C/T	promoter	Y	0.198758	0.191431	0.0015	0.2515	0.0373		0.0595	0.9938	0.4865
		rs235768	A/T	CDS	Y	0.207831	0.695648	0.6101	0.7671	0.969		0.8683	0.4491	0.7143
		rs6107869	A/G	promoter	Y	0.0955414	0.18564	0.7335	-	0.7338		0.3574	0.628	0.4255
		rs2273073	G/T	CDS	N	-	-	-	-	-		-	-	-
	BMP3	rs3733549	G/A	CDS	N	-	-	-	-	-		-	-	-
	BMP4	rs17563	C/T	CDS	Y	0.25	0.0198881	0.5881	0.318	0.3234		0.6475	0.1439	0.1867
		rs2761887		promoter	N	-	-	-	-	-		-	-	-
	BMP5	rs3756990	A/G	3'UTR	Y	0.233333	0.6687	0.9104	0.7471	0.8233		0.6163	0.6131	0.5727
		rs9464298	C/T	promoter	Y	0.148485	0.401646	0.2587	0.2767	0.5906		0.0924	0.5147	0.7551
	BMP6	rs3812163	A/T	promoter	Y	0.160606	0.667484	0.3315	0.4242	0.3194		0.3464	-	0.3551
		rs1107495	A/G	promoter	N	-	-	-	-	-		-	-	-
	BMP8B	rs12094291	A/G	3'UTR	Y	0.269697	0.692212	0.93	0.0484	0.1391		0.6581	0.9479	0.8119
		rs1050918		IVS	N	-	-	-	-	-		-	-	-
		rs783833		IVS	N	-	-	-	-	-		-	-	-
		rs230278		promoter	N	-	-	-	-	-		-	-	-
	BMP10	rs3762613	C/T	promoter	Y	0.242424	0.580712	0.4603	0.8455	0.9096		0.8877	0.7205	0.8329
	BTG1	rs12694	A/G	5'UTR	N	-	-	-	-	-		-	-	-
		rs1049979		5'UTR	N	-	-	-	-	-		-	-	-
		rs709223	G/A	5'UTR	N	-	-	-	-	-		-	-	-
	CDA	rs2072671	A/C	CDS	Y	0.127273	0.0196996	0.3153	0.2538	0.2259		0.5385	0.1826	0.6632
	CECR1	rs17807317	A/C	5'UTR	Y	0.0731707	0.312007	0.6121	-	0.6132		0.1204	0.1408	0.0735
		rs2231495	A/G	CDS	Y	0.203822	0.087203	0.9461	0.5977	0.8803		0.5861	0.9985	0.7411
		rs3764846	C/G	IVS	Y	0.0662651	0.733819	0.5084	0.6926	0.5905		0.2731	0.1797	0.7317
	CLC	rs12611334	C/G	promoter	Y	0.218182	0.397334	0.6929	0.2816	0.9558		0.9152	0.5799	0.655
		rs375688	C/T	promoter	Y	-	-	-	-	-		-	-	-
		rs2074928		promoter	N	-	-	-	-	-		-	-	-
		rs17608	G/A	CDS	N	-	-	-	-	-		-	-	-
	CSF1	rs2229165	G/A	IVS	N	-	-	-	-	-		-	-	-
	CSF2	rs25882	C/T	CDS	N	-	-	-	-	-		-	-	-
	CSPG5	rs34016925	G/T	CDS	N	-	-	-	-	-		-	-	-
		rs3732530	A/C	CDS	Y	-	-	-	-	-		-	-	-
	DCBLD2	rs16840208	C/T	CDS	Y	0.0572289	0.434155	0.2814	-	0.293		0.6877	0.4102	0.9905
		rs9814819	A/G	IVS	Y	0.192073	0.597144	0.0854	0.8343	0.12		0.5785	0.9626	0.962
	DERL2	rs1805434	T/A	promoter	N	-	-	-	-	-		-	-	-
		rs1805433		promoter	N	-	-	-	-	-		-	-	-
		rs2240050	G/A	promoter	N	-	-	-	-	-		-	-	-
		rs1805462	G/A	promoter	N	-	-	-	-	-		-	-	-
	DKK1	None	-	-	-	-	-	-	-	-		-	-	-
	FGF5	rs3806752		promoter	N	-	-	-	-	-		-	-	-
	FGF7	rs34531231	C/T	CDS	Y	0	-	-	-	-		-	-	-
	FGF13	rs5931482	A/G	promoter	Y	0.319277	4.04118e-22	0.9905	0.9556	0.9827		0.9637	0.5892	0.6599
	FGF14	rs1336665	C/G	promoter	Y	0.221212	0.973237	0.7298	0.0002	0.1252		0.3169	0.0109	0.0891
	FGF17	rs3176263	T/A	promoter	N	-	-	-	-	-		-	-	-
		rs3176304	G/C	3'UTR	N	-	-	-	-	-		-	-	-
	FGF19	rs12417450	A/G	promoter	Y	0.13806	0.687501	0.6815	0.4872	0.463		0.7384	0.38	0.6062
		rs1789364	A/T	promoter	Y	0.209877	0.590488	0.868	0.7935	0.8189		0.7398	0.4657	0.5631
	FGF22	rs3829958	G/A	promoter	N	-	-	-	-	-		-	-	-
		rs3814891	G/A	promoter	N	-	-	-	-	-		-	-	-
	FGF23	rs13312794	G/T	3'UTR	Y	0.0124224	0.873192	-	0.3687	0.991		0.5526	-	0.986
		rs7955866	A/G	CDS	Y	0.113208	0.107458	-	0.9646	0.9644		0.7389	0.4341	0.9939
	GDF8	rs34780010	C/T	CDS	Y	0	-	-	-	-		-	-	-
	GPI	rs1801015	A/G	IVS	Y	0.184783	0.00775095	0.6709	-	0.6712		0.5969	0.1726	0.7997
		rs2230294	A/G	CDS	Y	0	-	-	-	-		-	-	-
		rs8191356	A/G	promoter	Y	0.345679	0.0627218	0.7347	0.9323	0.8257		-	0.685	0.6851
	HBEGF	rs3776089	G/A	promoter	N	-	-	-	-	-		-	-	-
		rs4150196	A/G	promoter	N	-	-	-	-	-		-	-	-
	IL11	rs4252545		promoter	N	-	-	-	-	-		-	-	-
	IL1A	rs17561	G/T	CDS	Y	0.0787879	0.979255	0.1883	0.7977	0.1971		0.5542	0.6997	0.6064
		rs3783521	C/T	promoter	Y	0.306061	0.571444	0.7903	0.9873	0.8923		0.4801	0.781	0.4896
	IL2	rs2069762	G/T	promoter	Y	0.322981	0.94111	0.8525	0.2628	0.3373		0.8814	0.752	0.9614
	IL3	rs181781	G/A	promoter	N	-	-	-	-	-		-	-	-
		rs40401	C/T	CDS	N	-	-	-	-	-		-	-	-
	IL4	rs2070874	C/T	5'UTR	Y	0.195783	0.858005	0.1001	0.5054	0.836		0.0079	0.9863	0.5066
		rs2243250	C/T	promoter	Y	0.193939	0.918267	0.1017	0.5277	0.861		0.0082	0.9662	0.4727
		rs2243243	A/G	promoter	N	-	-	-	-	-		-	-	-
		rs2243245		promoter	N	-	-	-	-	-		-	-	-
	ING1	rs12875067	A/G	promoter	Y	0.294304	0.0727099	0.086	0.1338	0.505		0.1378	0.1355	0.077
		rs2119479	A/C	IVS	Y	0.334711	0.00203788	0.4352	0.0987	0.2428		0.4763	0.8386	0.5656
		rs1441043	A/G	5'UTR	Y	0.251534	0.584918	0.0868	0.0981	0.4178		0.8427	0.1436	0.2599
		rs9555726		IVS	N	-	-	-	-	-		-	-	-
	INHA	None	-	-	-	-	-	-	-	-		-	-	-
	INHBA	rs2877098	C/T	promoter	Y	0.357576	0.973784	0.0606	0.1396	0.0372		0.7188	0.1157	0.3011
	INHBB	rs7578624	C/G	promoter	N	-	-	-	-	-		-	-	-
	JAG2	rs1057744	T/C	CDS	N	-	-	-	-	-		-	-	-
		rs2238286	A/G	promoter	N	-	-	-	-	-		-	-	-
		rs9972231	C/T	CDS	N	-	-	-	-	-		-	-	-
	LEFTY1	rs1877726	G/A	promoter	N	-	-	-	-	-		-	-	-
		rs3766941	A/C	3'UTR	Y	0.228916	0.311601	0.9787	0.2273	0.3222		0.1862	0.4369	0.1623
		rs360057	G/T	CDS	N	-	-	-	-	-		-	-	-
	LEFTY2	rs3753673	A/G	promoter	Y	0.0487805	0.304825	0.5115	0.1298	0.1668		0.1904	0.5656	0.2373
		rs3753674	A/G	promoter	N	-	-	-	-	-		-	-	-
		rs2295418	A/G	CDS	N	-	-	-	-	-		-	-	-
		rs366439	A/G	CDS	N	-	-	-	-	-		-	-	-
	LIF	rs2267153	C/G	promoter	Y	0.310241	0.0108621	0.8112	0.2242	0.4631		0.4805	0.5298	0.6622
	LTBP4	rs10880	C/T	IVS	Y	0.312883	0.0299822	0.728	0.5649	0.6106		0.8236	-	0.8237
		rs1131620	A/G	CDS	N	-	-	-	-	-		-	-	-
		rs1051481	G/A	3'UTR	N	-	-	-	-	-		-	-	-
		rs2303729	G/A	CDS	N	-	-	-	-	-		-	-	-
		rs33937741	C/G	CDS	N	-	-	-	-	-		-	-	-
		rs11668767		CDS	N	-	-	-	-	-		-	-	-
	NDP	rs5905587	C/T	promoter	Y	0.369863	8.21825e-14	0.6795	0.7063	0.996		0.6141	0.6787	0.6214
		rs5906332	A/G	promoter	Y	0.285714	7.95482e-26	0.8253	0.8263	0.8205		0.2107	0.2815	0.8024
		rs5953000	A/G	promoter	Y	0.364458	1.06009e-23	0.701	0.9223	0.8757		0.3461	0.1797	0.3074
	NDUFA13	rs7250893	G/A	promoter	N	-	-	-	-	-		-	-	-
	NODAL	rs1904589	C/T	CDS	Y	0.101307	0.61259	0.6376	0.6925	0.6963		0.9086	0.4714	0.5354
	NRG1	rs3802158	A/G	promoter	Y	0.237952	0.304474	0.9563	0.952	0.9756		0.3178	0.975	0.5193
		rs3802159	C/G	promoter	Y	0.360606	0.602159	0.1421	0.9829	0.4665		0.772	0.16	0.396
		rs3802160	C/T	promoter	Y	0.240854	0.283031	0.9734	0.8868	0.915		0.5034	0.432	0.6408
		rs3924999	C/T	CDS	Y	0.26506	0.288747	0.5179	0.7612	0.9795		0.3265	0.7272	0.5511
		rs7820838		IVS	N	-	-	-	-	-		-	-	-
		rs7834206	C/A	5'UTR	N	-	-	-	-	-		-	-	-
	NRG3	rs2295934	G/T	CDS	Y	0.0572289	0.434155	-	0.8593	0.8593		0.8734	0.1856	0.3813
	NRTN	rs3763046		5'UTR	N	-	-	-	-	-		-	-	-
	NTF3	rs6489629	A/G	promoter	Y	0.253012	0.57272	0.0871	0.3078	0.3202		0.7417	0.3203	0.4582
		rs1805149	A/G	CDS	N	-	-	-	-	-		-	-	-
	OSGIN1	rs4782863	A/G	promoter	Y	0.143293	0.299037	0.0564	0.3282	0.1496		0.7535	0.6216	0.8357
		rs4782865	C/T	CDS	Y	0.228659	0.282927	0.6137	0.4298	0.4117		0.03	0.075	0.0151
	PCLKC	rs17078347	A/C	CDS	Y	0.473154	0.655532	0.7057	0.6766	0.6236		0.6603	0.404	0.5288
		rs2291442	T/C	CDS	N	-	-	-	-	-		-	-	-
	PDGFC	rs3733486	C/T	5'UTR	Y	-	-	-	-	-		-	-	-
	PML	rs743580		3'UTR	N	-	-	-	-	-		-	-	-
		rs743581		3'UTR	N	-	-	-	-	-		-	-	-
		rs743582	C/G	CDS	Y	0.186275	0.0775967	0.3142	0.2926	0.218		0.7232	0.6078	0.577
	PPP2CA	rs2292283		promoter	N	-	-	-	-	-		-	-	-
	PSPN	None	-	-	-	-	-	-	-	-		-	-	-
	SIPA1	rs34912782	C/G	CDS	N	-	-	-	-	-		-	-	-
		rs3741378	T/C	CDS	N	-	-	-	-	-		-	-	-
	SLCO1A2	rs10770797	C/T	IVS	Y	0.301829	0.132515	0.8965	0.164	0.2748		0.4748	0.3362	0.2945
		rs10841803		5'UTR	N	-	-	-	-	-		-	-	-
		rs3764045		IVS	N	-	-	-	-	-		-	-	-
	SPP1	rs2853744	G/T	promoter	Y	0.307229	0.903831	0.7979	0.4636	0.6		0.8978	0.9876	0.9164
		rs11730582		promoter	N	-	-	-	-	-		-	-	-
	TDGF1	rs3806703	C/T	promoter	Y	0.127329	0.0900816	0.5649	0.4951	0.4476		0.2965	0.6049	0.2846
		rs3806704	G/C	IVS	N	-	-	-	-	-		-	-	-
		rs11130097	C/T	CDS	N	-	-	-	-	-		-	-	-
		rs2293025	T/G	CDS	N	-	-	-	-	-		-	-	-
		rs3914851		IVS	N	-	-	-	-	-		-	-	-
	THPO	rs885838	C/T	promoter	Y	0.394231	0.00193828	0.9987	0.8062	0.8533		0.9978	0.2396	0.727
		rs956732	G/A	5'UTR	N	-	-	-	-	-		-	-	-
		rs6141	A/G	3'UTR	N	-	-	-	-	-		-	-	-
	WFDC1	rs12933084	A/G	CDS	Y	0.204819	0.157824	0.0626	0.4218	0.0561		0.0249	0.3696	0.0325
		rs400345	G/A	5'UTR	N	-	-	-	-	-		-	-	-
	WHDC1	rs8025432		IVS	N	-	-	-	-	-		-	-	-
		rs7179000	G/A	IVS	N	-	-	-	-	-		-	-	-
GST MMP CYP NAT	ACYP1	rs7303	C/T	3'UTR	Y	0.175758	0.25979	0.9835	0.0039	0.5825		0.8459	0.1584	0.9014
(n=38)	ACYP2	rs843707	C/T	3'UTR	Y	0.282468	0.0231309	0.9057	0.6807	0.9231		0.0285	0.796	0.1985
		rs843706		IVS	N	-	-	-	-	-		-	-	-
	BTNL8	rs2276995	A/G	CDS	Y	0.421687	0.869034	0.401	0.0841	0.6631		0.3864	0.1839	0.5356
	C3orf31	rs7641243	C/T	CDS	Y	0.246988	0.191978	0.4725	0.3792	0.6385		0.2867	0.2225	0.3506
		rs9267	G/A	3'UTR	N	-	-	-	-	-		-	-	-
	C3orf39	rs17470089	C/G	IVS	Y	0.304196	0.0387064	0.3082	0.3345	0.2309		0.758	0.8411	0.9381
		rs11707725	C/G	IVS	Y	0.116352	0.906351	0.5032	0.808	0.7044		0.002	0.5475	0.7539
	CYP20A1	rs2043449	A/G	CDS	Y	0.060241	0.0553528	0.8736	0.8603	0.8907		0.3792	0.6584	0.5371
	CYP2A6	rs5031017	C/A	CDS	N	-	-	-	-	-		-	-	-
	CYP2A7	rs2261144	A/G	CDS	N	-	-	-	-	-		-	-	-
		rs4803393		5'UTR	N	-	-	-	-	-		-	-	-
		rs10425176	A/T	CDS	N	-	-	-	-	-		-	-	-
	CYP39A1	rs12192544	C/G	CDS	Y	0.11747	0.595378	0.5428	0.4886	0.4691		0.4748	0.1159	0.1132
		rs2277119	A/G	CDS	Y	0.197842	0.764977	0.8431	0.0712	0.1207		0.6519	0.16	0.3311
		rs7761731	A/T	CDS	N	-	-	-	-	-		-	-	-
	CYP4V2	rs13146272	A/C	CDS	N	-	-	-	-	-		-	-	-
		rs1055138	G/C	CDS	N	-	-	-	-	-		-	-	-
		rs1398007	G/A	5'UTR	N	-	-	-	-	-		-	-	-
		rs3817184		IVS	N	-	-	-	-	-		-	-	-
	CYP4X1	rs12141009	C/T	IVS	Y	0.259036	0.387156	0.6906	0.6033	0.5564		0.7405	0.7148	0.8198
	FAM86A	rs1047523	A/C	3'UTR	N	-	-	-	-	-		-	-	-
		rs17137622	A/T	3'UTR	N	-	-	-	-	-		-	-	-
		rs9673733	C/G	CDS	N	-	-	-	-	-		-	-	-
		rs17137621	G/A	3'UTR	N	-	-	-	-	-		-	-	-
	GNAT2	rs2304355	C/T	5'UTR	Y	0.11747	0.333904	0.6306	0.5197	0.4843		0.6888	0.2226	0.5397
		rs3738766	A/C	CDS	Y	0.201923	0.499057	0.2317	0.9879	0.6783		0.1962	0.4439	0.875
	HAK	rs9944810	A/C	promoter	Y	0.454819	0.83605	0.3074	0.6668	0.362		0.4445	0.2054	0.3046
		rs33910491	C/T	CDS	Y	0.0210843	0.781393	-	0.1451	0.1574		0.733	0.5907	0.9266
		rs3744867	C/T	IVS	Y	0.328313	0.969979	0.1823	0.687	0.7767		0.6963	0.6202	0.5806
		rs3809983	G/T	CDS	Y	0.263636	0.831119	0.0873	0.2983	0.0752		0.7665	0.3888	0.9016
		rs3809977	T/G	CDS	N	-	-	-	-	-		-	-	-
	IMMP1L	rs2295748	C/T	5'UTR	Y	0.337349	0.3154	0.6921	0.4983	0.4888		0.8216	0.006	0.0118
	MMP12	rs652438	A/G	CDS	Y	0.0727848	0.000192546	0.4762	0.121	0.962		0.8038	0.7135	0.6906
	MMP20	rs17099008	A/C	CDS	Y	0.108434	0.969137	0.0856	0.4338	0.1902		0.008	0.9485	0.0161
		rs2245803	A/C	CDS	Y	0.187898	0.183507	0.5954	0.7954	0.8752		0.6144	0.1966	0.2456
		rs2464356	A/G	promoter	Y	0.063253	0.384307	-	0.4542	0.4566		0.5418	0.8144	0.9761
		rs2464357	G/A	promoter	N	-	-	-	-	-		-	-	-
		rs2464358	G/A	promoter	N	-	-	-	-	-		-	-	-
		rs1784424	T/G	CDS	N	-	-	-	-	-		-	-	-
		rs1940050		promoter	N	-	-	-	-	-		-	-	-
		rs1784423	G/A	CDS	N	-	-	-	-	-		-	-	-
	MMP24	rs3764733	C/T	CDS	Y	0.0878788	0.0937177	0.7566	0.0021	0.7031		0.4197	0.1512	0.7163
	MMP27	rs2509010	C/T	CDS	Y	0.121951	0.254982	0.7016	0.7428	0.8048		0.1555	0.3138	0.9043
		rs12099177	A/G	CDS	N	-	-	-	-	-		-	-	-
		rs1939015	A/G	CDS	N	-	-	-	-	-		-	-	-
	NARG1L	rs6560982	G/T	3'UTR	Y	0.0363636	0.627871	-	0.9112	0.9112		0.017	0.3355	0.0554
	NAT1	rs10888150	C/T	promoter	Y	0.493939	0.101636	0.4995	0.7968	0.7929		0.4291	0.3518	0.6208
		rs28359481	C/T	promoter	Y	0.0363636	0.627871	-	0.4877	0.49		0.0759	0.4284	0.1653
		rs7845127		promoter	N	-	-	-	-	-		-	-	-
	NAT2	rs1799931	A/G	CDS	Y	0.13141	0.626443	0.4626	0.9913	0.8653		0.8752	0.4732	0.5528
		rs1495744	A/G	IVS	Y	0.0180723	3.52471e-05	0.8446	0.5444	0.7029		0.4764	0.3656	0.7114
		rs4271002	C/G	promoter	Y	0.218182	0.947072	0.7089	0.3073	0.3375		0.3336	0.9308	0.6108
		rs4646242	A/G	promoter	Y	0.21988	0.642601	0.6453	0.3595	0.9532		-	0.5603	0.5659
		rs4646243		promoter	N	-	-	-	-	-		-	-	-
		rs4646246	A/G	promoter	N	-	-	-	-	-		-	-	-
		rs4345601	A/T	promoter	N	-	-	-	-	-		-	-	-
		rs4646244	T/A	promoter	N	-	-	-	-	-		-	-	-
	NAT8B	rs2001490	C/G	CDS	Y	0.373494	0.701241	0.4299	0.5698	0.416		0.5925	0.4836	0.5207
		rs4852974	G/A	nonsense	N	-	-	-	-	-		-	-	-
	NAT9	rs2305213	C/T	CDS	Y	0.0393939	0.598349	-	0.51	0.5127		0.0347	0.4228	0.2969
	NAT11	rs873928	C/G	5'UTR	N	-	-	-	-	-		-	-	-
	NAT13	rs1048892	C/T	5'UTR	Y	0.433735	0.807486	0.1021	0.2541	0.0927		0.0926	0.4802	0.0962
	NMNAT1	rs1234694	A/G	promoter	Y	0.361111	0.520782	0.9179	0.7565	0.8156		0.0435	0.339	0.1245
	OLFM2	rs11556087	C/T	CDS	Y	0	-	-	-	-		-	-	-
		rs2303100	T/C	CDS	N	-	-	-	-	-		-	-	-
	PPEF1	rs17247243	A/G	promoter	Y	0.335443	8.13387e-21	0.7609	0.9546	0.8427		0.8112	0.8378	0.944
	PPIC	rs28373879	C/G	5'UTR	N	-	-	-	-	-		-	-	-
	PPIE	rs1046988	C/T	3'UTR	Y	0.256024	0.719595	0.0481	0.9678	0.1231		0.8855	0.8234	0.9814
	PPIL1	None	-	-	-	-	-	-	-	-		-	-	-
	SLC38A4	rs11183610	A/G	CDS	Y	0.060241	0.408859	-	0.3654	0.3712		0.4934	0.0569	0.1311
		rs180438	A/G	IVS	Y	0.400602	0.836096	0.6296	0.7471	0.8765		0.3245	0.507	0.7509
		rs2429467	C/T	CDS	Y	0.204268	0.300087	0.7423	0.5627	0.6251		0.6814	-	0.6817
	SLC6A2	rs1805066	A/G	CDS	N	-	-	-	-	-		-	-	-
	SMCR7	rs12603700	G/A	3'UTR	N	-	-	-	-	-		-	-	-
	SMYD4	rs3809875	C/G	CDS	Y	0.219512	0.964533	0.6977	0.5394	0.9162		0.4823	0.5972	0.483
		rs7224496	A/C	CDS	Y	0.253049	0.148371	0.9517	0.6748	0.7599		0.9015	0.3031	0.4081
		rs9902398	C/T	CDS	N	-	-	-	-	-		-	-	-
		rs9913923	C/T	CDS	Y	0.0692771	0.806659	0.1253	0.7984	0.149		0.9516	0.7158	0.8574
	TDRD5	rs16854429	G/T	IVS	Y	0.304217	0.894124	0.6408	0.3846	0.4598		0.2848	0.7402	0.319
		rs1999068	A/G	promoter	Y	0.387879	0.786961	0.8516	0.5599	0.8503		0.426	0.5291	0.379
		rs6704505	A/G	CDS	N	-	-	-	-	-		-	-	-
	ZNF554	rs867168	G/A	CDS	N	-	-	-	-	-		-	-	-
		rs867169	G/A	CDS	N	-	-	-	-	-		-	-	-
p53 Signaling Pathway	AATF	rs1001814	C/T	promoter	Y	0.151515	0.897791	0.3835	0.9873	0.4469		-	0.6575	0.6578
(n=38)		rs11653434	C/T	3'UTR	Y	0	-	-	-	-		-	-	-
		rs7216758	G/T	promoter	Y	0.0180723	0.812555	-	0.0854	0.0958		0.3307	0.2034	0.1963
	BAP1	rs15038	A/T	promoter	Y	0.0101351	0.900871	0.0302	-	0.047		0.2322	-	0.246
		rs35353781	A/T	CDS	N	-	-	-	-	-		-	-	-
	CYR61	rs3753793	G/T	promoter	Y	0.387195	0.846846	0.9918	0.8838	0.9229		0.0863	0.4137	0.1635
		rs3753794	C/T	promoter	Y	0.367742	0.171167	0.8948	0.9454	0.9501		0.4038	0.1031	0.1137
		rs2297140	C/A	5'UTR	N	-	-	-	-	-		-	-	-
	DAXX	rs2073525		promoter	N	-	-	-	-	-		-	-	-
	EI24	rs4627097	A/G	CDS	Y	-	-	-	-	-		-	-	-
	FRAP1	rs12122575	C/T	IVS	Y	0.120805	0.364981	0.7748	0.6658	0.7295		0.3111	0.9193	0.4302
		rs17036508	C/T	3'UTR	Y	0.120482	0.764146	0.4299	0.3188	0.4867		0.4588	0.3119	0.5869
		rs28990992	C/G	CDS	N	-	-	-	-	-		-	-	-
		rs2295079	G/C	5'UTR	N	-	-	-	-	-		-	-	-
		rs2295080		promoter	N	-	-	-	-	-		-	-	-
	GAK	rs1134921	T/C	CDS	N	-	-	-	-	-		-	-	-
		rs2306242	T/C	CDS	N	-	-	-	-	-		-	-	-
		rs2306248		IVS	N	-	-	-	-	-		-	-	-
	HDAC1	rs1741981		promoter	N	-	-	-	-	-		-	-	-
	HK2	rs2229629	A/G	CDS	N	-	-	-	-	-		-	-	-
		rs608112	A/G	promoter	Y	0.218182	0.696534	0.1593	0.6819	0.3939		0.8342	-	0.8343
		rs619850	C/T	promoter	Y	0.292169	0.660536	0.3476	0.8223	0.8037		0.435	0.2754	0.251
		rs2229621	A/T	CDS	N	-	-	-	-	-		-	-	-
		rs3732299		CDS	N	-	-	-	-	-		-	-	-
	LRDD	rs10902221	C/T	CDS	N	-	-	-	-	-		-	-	-
	MDM4	rs3789052	A/G	IVS	Y	0.361446	0.0739768	0.9518	0.5036	0.6202		0.0397	0.6625	0.1186
		rs4245739	A/C	3'UTR	N	-	-	-	-	-		-	-	-
	MYOD1	rs3911833	G/A	promoter	N	-	-	-	-	-		-	-	-
	NF1	None	-	-	-	-	-	-	-	-		-	-	-
	P53AIP1	rs35942033	C/T	CDS	Y	0.00931677	0.905015	0.8414	-	0.8417		0.143	0.2515	0.1099
		rs3806786	C/T	promoter	Y	0.400602	0.660242	0.162	0.3258	0.1635		0.8422	0.9764	0.9793
		rs3806787	A/C	promoter	N	-	-	-	-	-		-	-	-
		rs3740834		promoter	N	-	-	-	-	-		-	-	-
	PCAF	rs17006625	A/G	CDS	Y	0.201807	0.183474	0.3096	0.0004	0.0833		0.2905	0.0096	0.1199
	PHB	rs2233659	C/A	promoter	N	-	-	-	-	-		-	-	-
	PLAGL1	rs2076684	G/C	IVS	N	-	-	-	-	-		-	-	-
	PMP22	rs13422	A/C	3'UTR	Y	0.334337	0.214962	0.2258	0.7031	0.8265		0.4073	0.9332	0.4941
		rs231017		promoter	N	-	-	-	-	-		-	-	-
	PPM1D	rs16944534	A/C	promoter	N	-	-	-	-	-		-	-	-
	PPP1R13B	None	-	-	-	-	-	-	-	-		-	-	-
	PPP1R13L	rs10412761	A/G	promoter	Y	0.214286	0.262683	0.8336	0.3677	0.3885		0.9009	0.5145	0.6516
		rs1005165		promoter	N	-	-	-	-	-		-	-	-
		rs11882644		promoter	N	-	-	-	-	-		-	-	-
	PRKCA	rs3764402	A/G	promoter	Y	0.078125	0.979475	0.0527	0.6883	0.081		0.0508	0.2	0.0769
	PRKCQ	rs2236379	G/A	CDS	N	-	-	-	-	-		-	-	-
	RELA	rs12721575	T/C/A	CDS	N	-	-	-	-	-		-	-	-
	RPRM	rs2033764	A/G	promoter	Y	0.349315	0.0130849	0.2658	0.6761	0.8394		0.9485	-	0.9476
	SCGB3A1	rs307802	C/T	promoter	Y	0.260736	0.210535	0.7509	0.3307	0.4528		0.6001	0.0068	0.8526
	SESN2	rs2274848	C/T	CDS	Y	0.126506	0.809415	0.9991	0.5401	0.5986		0.7113	-	0.7115
		rs580800	C/T	promoter	Y	0.0933735	0.681738	0.5084	0.018	0.0278		0.4223	0.0121	0.0155
	SESN3	rs11021065	G/T	IVS	Y	0.210843	0.772248	0.8094	0.4182	0.9129		-	0.4173	0.4199
	SHC1	rs8191981	C/T	CDS	Y	0.0895062	0.774005	0.1787	0.7957	0.185		0.6291	0.38	0.517
	SIRT1	rs12778366	C/T	promoter	Y	0.0963855	0.628987	0.705	0.7282	0.7769		0.3343	0.6668	0.8724
		rs35706870	A/C	promoter	Y	0	-	-	-	-		-	-	-
		rs36107781	C/T	IVS	Y	0	-	-	-	-		-	-	-
		rs3740051	A/G	promoter	Y	0.28012	0.992138	0.6962	0.3295	0.4665		-	0.6842	0.6847
		rs3758391		promoter	N	-	-	-	-	-		-	-	-
		rs2394443	G/C	promoter	N	-	-	-	-	-		-	-	-
		rs3740053	A/G	promoter	N	-	-	-	-	-		-	-	-
		rs932658		promoter	N	-	-	-	-	-		-	-	-
	SMARCB1	rs11090285		5'UTR	N	-	-	-	-	-		-	-	-
		rs2073387		promoter	N	-	-	-	-	-		-	-	-
	SNCA	rs2301134	C/T	promoter	Y	0.112805	0.945948	0.3078	0.6519	0.3043		0.6187	0.6745	0.7667
	STAT1	rs10195683	C/T	promoter	Y	0.451807	0.781393	0.6564	0.1723	0.2898		0.6912	0.619	0.75
		rs10208033	C/T	promoter	Y	0.364458	0.492195	0.1858	0.7424	0.434		0.4725	0.2433	0.279
	TADA3L	rs159143		IVS	N	-	-	-	-	-		-	-	-
		rs2276797		IVS	N	-	-	-	-	-		-	-	-
		rs293778		promoter	N	-	-	-	-	-		-	-	-
		rs380326	A/G	IVS	N	-	-	-	-	-		-	-	-
	TSC1	rs11243940	A/G	promoter	N	-	-	-	-	-		-	-	-
		rs4962225	A/C	promoter	Y	0.0797546	0.0361602	0.5642	0.7332	0.5541		0.7237	0.0056	0.6184
	TSC2	rs1748	G/A	nearGene-3	N	-	-	-	-	-		-	-	-
	TSHR	rs2371462	C/T	promoter	Y	0.281818	0.967924	0.6932	0.4243	0.9625		0.6236	0.2114	0.9366
	WT1	rs2301250	C/T	promoter	Y	0.271605	0.107802	0.8149	0.0451	0.1306		0.9975	0.0843	0.1765
		rs2301251	C/A	promoter	N	-	-	-	-	-		-	-	-
		rs2234580		promoter	N	-	-	-	-	-		-	-	-
		rs3087461		promoter	N	-	-	-	-	-		-	-	-
		rs3886325	G/A	promoter	N	-	-	-	-	-		-	-	-
		rs5030121	C/G	promoter	N	-	-	-	-	-		-	-	-
		rs9332973	T/C	CDS	N	-	-	-	-	-		-	-	-
Signal Transduction Pathway	A2M	rs226379	A/C	promoter	N	-	-	-	-	-		-	-	-
(n=67)		rs226380	G/T	5'UTR	Y	0.0884146	0.214208	-	0.1405	0.1452		0.3546	0.9698	0.4083
	ACSBG1	rs3902931	G/A	IVS	N	-	-	-	-	-		-	-	-
		rs2271902		IVS	N	-	-	-	-	-		-	-	-
		rs7179157	G/A	IVS	N	-	-	-	-	-		-	-	-
		rs7169757		IVS	N	-	-	-	-	-		-	-	-
		rs11072745	A/G	IVS	N	-	-	-	-	-		-	-	-
		rs11634386	G/A	IVS	N	-	-	-	-	-		-	-	-
	ARRB1	rs2279130	C/A	3'UTR	N	-	-	-	-	-		-	-	-
	ATF2	rs268214		promoter	N	-	-	-	-	-		-	-	-
		rs10497434		5'UTR	N	-	-	-	-	-		-	-	-
		rs3755489	C/A	IVS	N	-	-	-	-	-		-	-	-
		rs16863054	T/A	IVS	N	-	-	-	-	-		-	-	-
		rs166531		promoter	N	-	-	-	-	-		-	-	-
	C8B	rs34040173		3'UTR	N	-	-	-	-	-		-	-	-
	CCL20	rs6749704	C/T	promoter	Y	0.328125	0.247252	0.0981	0.611	0.2693		0.2071	0.4049	0.3514
	CD5	rs2241002	C/T	CDS	Y	0.0460123	0.24256	0.2517	0.7964	0.2752		0.0978	0.751	0.7193
	CDX1	rs2302275	C/G	CDS	N	-	-	-	-	-		-	-	-
	CPEB1	rs10163167	A/G	IVS	N	-	-	-	-	-		-	-	-
		rs1267659		IVS	N	-	-	-	-	-		-	-	-
	CSN2	rs776859		promoter	N	-	-	-	-	-		-	-	-
	CXCL12	rs17156283		promoter	N	-	-	-	-	-		-	-	-
		rs2839686	C/T	promoter	Y	0.102564	0.237171	0.1712	0.8674	0.2915		0.6156	0.4366	0.4082
		rs17156287	C/G	promoter	N	-	-	-	-	-		-	-	-
		rs2839685		promoter	N	-	-	-	-	-		-	-	-
		rs2839687	A/G	promoter	N	-	-	-	-	-		-	-	-
	EGR1	rs28365164	G/T	CDS	N	-	-	-	-	-		-	-	-
		rs28365166	A/C	CDS	N	-	-	-	-	-		-	-	-
		rs3813321		promoter	N	-	-	-	-	-		-	-	-
		rs28365161		5'UTR	N	-	-	-	-	-		-	-	-
	EN1	rs3806499	G/T	promoter	Y	0.141566	0.0877664	0.3994	0.2709	0.506		0.6173	0.5589	0.5604
	ETS2	rs1209954	G/A	IVS	N	-	-	-	-	-		-	-	-
	FASN	rs2228305	T/C	CDS	N	-	-	-	-	-		-	-	-
		rs2229424	T/C	CDS	N	-	-	-	-	-		-	-	-
	FN1	rs1132741	A/T	IVS	Y	0.171687	0.301513	0.2213	0.2457	0.4801		0.6063	0.5873	0.8295
	FOXA2	rs1055080	A/G	3'UTR	Y	0.159639	0.305934	0.1282	0.2248	0.1265		0.4627	0.1101	0.1268
	GREB1	rs1865574	C/T	promoter	Y	0.22561	0.770586	0.2335	0.678	0.2497		0.4748	0.6232	0.7867
		rs4669751	C/T	CDS	N	-	-	-	-	-		-	-	-
		rs10929757	A/C	CDS	N	-	-	-	-	-		-	-	-
	GYS1	rs5447	A/G	IVS	Y	0.0987654	0.608533	0.6293	0.0402	0.4141		0.7454	<.0001	0.5202
		rs3764618	A/G	promoter	Y	0.109375	0.120328	0.4291	-	0.4319		-	0.4475	0.4496
		rs13306418		CDS	N	-	-	-	-	-		-	-	-
	HHIP	rs12507427	A/T	5'UTR	Y	0.288079	0.0281735	0.1644	0.0685	0.0412		0.2919	0.8852	0.6266
		rs6845999	C/T	promoter	Y	0.233333	0.388072	0.1004	0.1632	0.0623		0.2273	0.1775	0.1161
	HOXA1	rs3807592	C/G	promoter	N	-	-	-	-	-		-	-	-
		rs17449024	G/A	promoter	N	-	-	-	-	-		-	-	-
	HOXB1	rs11079828		promoter	N	-	-	-	-	-		-	-	-
	HSP90AA2	None	-	-	-	-	-	-	-	-		-	-	-
	IGFBP3	rs9282734	A/C	CDS	Y	0.0727273	0.31371	0.3878	-	0.3918		0.2086	0.2313	0.3456
		rs11765572	G/A	promoter	N	-	-	-	-	-		-	-	-
		rs13241830	G/A	promoter	N	-	-	-	-	-		-	-	-
		rs2854744	C/A	promoter	N	-	-	-	-	-		-	-	-
		rs2854746	G/C	CDS	N	-	-	-	-	-		-	-	-
	IGFBP4	rs584438		promoter	N	-	-	-	-	-		-	-	-
		rs7207151		5'UTR	N	-	-	-	-	-		-	-	-
	IKBKB	rs2272736	A/G	CDS	Y	0.150307	0.84562	0.9845	0.6734	0.7158		0.6984	0.7391	0.818
	IL4R	rs1805015	C/T	CDS	Y	0.068323	0.758385	0.7607	0.429	0.4214		0.1203	0.416	0.1029
		rs1801275	A/G	CDS	N	-	-	-	-	-		-	-	-
		rs1805012	C/T	CDS	N	-	-	-	-	-		-	-	-
		rs35583025	G/C	5'UTR	N	-	-	-	-	-		-	-	-
	IRF1	rs2549004	C/G	promoter	Y	0.228916	0.894634	0.2694	0.2511	0.1809		0.9713	0.759	0.7985
		rs2549009	G/A	promoter	N	-	-	-	-	-		-	-	-
		rs11242115	C/G	5'UTR	N	-	-	-	-	-		-	-	-
		rs2549007	A/G	promoter	N	-	-	-	-	-		-	-	-
		rs2706384		promoter	N	-	-	-	-	-		-	-	-
		rs960757		5'UTR	N	-	-	-	-	-		-	-	-
	KIAA1199	rs16972342	T/A	IVS	N	-	-	-	-	-		-	-	-
		rs4353448		IVS	N	-	-	-	-	-		-	-	-
		rs2011744	A/G	IVS	N	-	-	-	-	-		-	-	-
		rs1077540		IVS	N	-	-	-	-	-		-	-	-
		rs12441164	A/G	IVS	N	-	-	-	-	-		-	-	-
	KLK2	rs3760731	C/T	promoter	Y	0.283537	0.220922	0.4272	0.5781	0.6504		0.8964	0.8148	0.9433
		rs6070	A/T	IVS	Y	0.222222	1	0.9667	0.8844	0.8915		0.466	0.861	0.7435
		rs7260115	A/G	promoter	N	-	-	-	-	-		-	-	-
		rs11670728	G/A	promoter	N	-	-	-	-	-		-	-	-
		rs198977		3'UTR	N	-	-	-	-	-		-	-	-
	KLK3	rs1058274	A/G	3'UTR	Y	0.0518293	0.483915	0.7544	-	0.7547		0.1707	0.6676	0.864
		rs17526278	A/G	promoter	Y	-	-	-	-	-		-	-	-
		rs2739451	C/T	promoter	Y	0.142424	0.390596	0.4375	0.9901	0.8374		-	0.4147	0.4159
		rs3760722	C/T	promoter	Y	0.106061	0.905918	0.3934	0.3824	0.6274		0.868	0.4285	0.977
	MMP7	rs11568818	A/G	promoter	Y	0.0662651	0.36053	0.5736	-	0.5754		0.6176	0.5241	0.7542
		rs14983	C/T	3'UTR	Y	0.29697	0.589118	0.9603	0.9233	0.9942		0.0255	0.0007	0.0127
	MMP10	rs17860938	A/G	promoter	Y	0.0640244	0.669326	0.0562	0.6717	0.0924		0.5056	0.8528	0.5803
		rs470171	C/G	3'UTR	Y	0.147887	0.461564	0.4229	0.6282	0.8216		0.3363	0.4924	0.3955
	NAB2	rs324010	C/T	promoter	Y	0.273006	0.736924	0.2961	0.8441	0.4534		-	0.9089	0.9089
	NOS2A	rs2297518	A/G	CDS	Y	0.112121	0.0221379	0.247	0.1502	0.4861		0.1587	0.8766	0.4505
		rs2779248	C/T	promoter	Y	0.121875	0.645133	0.0681	0.0071	0.0048		0.28	0.0312	0.0284
		rs10459953	G/C	5'UTR	N	-	-	-	-	-		-	-	-
		rs3201742		3'UTR	N	-	-	-	-	-		-	-	-
	NTRK	None	-	-	-	-	-	-	-	-		-	-	-
	ODC1	rs2302613		5'UTR	N	-	-	-	-	-		-	-	-
		rs2302614		5'UTR	N	-	-	-	-	-		-	-	-
		rs28742580	G/C	promoter	N	-	-	-	-	-		-	-	-
	PDE8A	rs1606119		IVS	N	-	-	-	-	-		-	-	-
		rs7163965		IVS	N	-	-	-	-	-		-	-	-
	PPARG	rs1801282	C/G	CDS	Y	0.0457317	0.539402	0.0252	-	0.0312		0.1992	-	0.2043
		rs17029006		promoter	N	-	-	-	-	-		-	-	-
	PRKCB1	rs3900007	A/G	promoter	Y	0.332278	0.842151	0.5245	0.6803	0.7671		-	0.6737	0.6746
	PRKCE	rs608139	C/T	promoter	Y	0.156627	0.96612	0.8096	0.9428	0.9841		0.1066	0.5791	0.3077
		rs610115		promoter	N	-	-	-	-	-		-	-	-
		rs687914		promoter	N	-	-	-	-	-		-	-	-
	PTCH1	rs2236405	A/T	CDS	Y	0.125767	0.0662576	-	0.5535	0.5544		0.2136	0.596	0.2156
		rs357564	A/G	CDS	Y	0.451515	0.668513	0.5175	0.5377	0.4402		0.5212	0.3528	0.3836
	PTCH2	rs11573590	C/T	CDS	Y	0.150407	0.580838	0.4449	0.4467	0.6163		0.7007	0.8342	0.6924
	RBP1	rs176990	G/T	promoter	Y	0.387195	0.394579	0.1533	0.0285	0.3756		0.7314	0.0887	0.154
		rs34674353	A/G	CDS	Y	0	-	-	-	-		-	-	-
	RBP2	rs2233811	C/G	promoter	Y	0.121212	0.076435	0.7848	-	0.7849		0.3747	0.3331	0.253
	RNF4	rs17132647	G/A	IVS	N	-	-	-	-	-		-	-	-
	SELE	rs3917389	A/G	promoter	Y	-	-	-	-	-		-	-	-
		rs5355	C/T	CDS	Y	0.0662651	0.110834	0.4695	0.3393	0.6854		0.4922	0.2173	0.2158
		rs5368	C/T	CDS	Y	0.168675	0.689063	0.9126	0.3971	0.7746		0.2746	-	0.2781
		rs3917390		promoter	N	-	-	-	-	-		-	-	-
	SELPLG	rs2228315	T/C	CDS	N	-	-	-	-	-		-	-	-
		rs7311687	A/C	3'UTR	N	-	-	-	-	-		-	-	-
		rs8179106	C/T	promoter	Y	0.152439	0.472373	0.3373	0.7463	0.9858		0.5674	0.4795	0.4269
		rs8179107	A/G	promoter	Y	0.0572289	0.511537	0.0005	0.4679	0.8021		0.0591	0.2753	0.4543
		rs7137098	A/T	IVS	N	-	-	-	-	-		-	-	-
		rs7306237	A/C	IVS	N	-	-	-	-	-		-	-	-
		rs8179139		IVS	N	-	-	-	-	-		-	-	-
		rs8179140		IVS	N	-	-	-	-	-		-	-	-
		rs8179141	G/A	IVS	N	-	-	-	-	-		-	-	-
	SEMA4B	rs3751655	T/G	CDS	N	-	-	-	-	-		-	-	-
		rs4932305	A/G	CDS	N	-	-	-	-	-		-	-	-
	SH3GL3	rs2585055	G/A	IVS	N	-	-	-	-	-		-	-	-
		rs17158811	G/A	IVS	N	-	-	-	-	-		-	-	-
		rs2201101		IVS	N	-	-	-	-	-		-	-	-
		rs2730096	C/G	IVS	N	-	-	-	-	-		-	-	-
	STRA6	rs736118	C/T	CDS	Y	0.370482	0.794	0.9746	0.9676	0.9653		-	0.6471	0.6475
	TANK	rs3769969	C/T	CDS	Y	0.0448718	0.557353	0.2148	-	0.2213		0.5666	0.3138	0.2879
		rs979415	A/G	promoter	Y	0.207831	0.306266	0.6378	0.1778	0.189		0.7035	0.3634	0.9058
	TBC1D2B	rs4886992		IVS	N	-	-	-	-	-		-	-	-
	TCF7	rs30489		IVS	N	-	-	-	-	-		-	-	-
		rs173424		promoter	N	-	-	-	-	-		-	-	-
	TFRC	rs17091585	G/T	IVS	Y	0.0833333	0.897702	0.3416	0.631	0.425		-	0.2433	0.2465
		rs35587059	C/T	IVS	Y	0.214286	0.776259	0.3361	0.3764	0.2808		0.0701	0.3223	0.0637
		rs17091657	C/G	promoter	Y	0.0783133	0.984496	0.3815	0.6306	0.4654		0.5169	-	0.5208
		rs3817672	A/G	CDS	Y	0.192771	0.932952	0.4063	0.5435	0.4219		0.5705	0.1612	0.2397
		rs11915082	G/A	promoter	N	-	-	-	-	-		-	-	-
		rs17091582		IVS	N	-	-	-	-	-		-	-	-
		rs3827554		promoter	N	-	-	-	-	-		-	-	-
		rs3827555	C/G	promoter	N	-	-	-	-	-		-	-	-
	TMEPAI	rs911157	C/T	5'UTR	Y	0.0689655	0.372409	0.1195	-	0.1378		0.1383	0.0465	0.0294
		rs2273534		IVS	N	-	-	-	-	-		-	-	-
	TP53I3	rs33972312	G/A	promoter	N	-	-	-	-	-		-	-	-
	TRIM25	rs205498	G/A	CDS	N	-	-	-	-	-		-	-	-
	UBA1	rs11558783		CDS	N	-	-	-	-	-		-	-	-
	VCAM1	rs1041163		promoter	N	-	-	-	-	-		-	-	-
	WISP1	None	-	-	-	-	-	-	-	-		-	-	-
	WISP2	None	-	-	-	-	-	-	-	-		-	-	-
	WISP3	rs1230345	T/G	CDS	N	-	-	-	-	-		-	-	-
	WNT1	rs4760662	C/T	promoter	Y	0.5	0.873581	0.3995	0.5373	0.3768		-	0.1616	0.1639
	WNT2	rs39315		promoter	N	-	-	-	-	-		-	-	-
	WSB1	rs9303634	C/T	CDS	Y	0.256024	0.203757	0.019	0.238	0.0593		0.0682	0.7726	0.3208
	ZNF592	rs2115629	C/A	IVS	N	-	-	-	-	-		-	-	-
Stem Cell	ABCG2	rs1564481	C/T	IVS	Y	0.394578	0.959804	0.5541	0.0886	0.2105		0.867	0.1981	0.4475
(n=142)		rs2231138	A/G	IVS	Y	0.0963855	0.683276	0.5665	0.7893	0.592		-	0.9683	0.9682
		rs2231142	A/C	CDS	Y	0.23125	0.843563	0.6545	0.0979	0.2476		0.9485	0.0129	0.0238
		rs2231137	T/C	CDS	N	-	-	-	-	-		-	-	-
	ACTC1	rs16959824	G/A	promoter	N	-	-	-	-	-		-	-	-
		rs525720	A/G	promoter	Y	0.109091	0.440186	0.4597	0.9582	0.8896		0.2715	0.6791	0.9962
	ADAM17	rs12692386	G/A	5'UTR	N	-	-	-	-	-		-	-	-
	ADAR	rs2229857	A/G	CDS	Y	0.292169	0.492248	0.089	0.295	0.9929		0.1032	0.1078	0.0559
		rs3738031	C/T	IVS	Y	0.0873494	0.217527	0.1536	-	0.1613		0.2163	0.352	0.174
		rs28411375	C/T	promoter	Y	0.162651	0.359345	0.1807	0.4925	0.2962		0.7741	-	0.7743
		rs7533471	A/G	promoter	Y	0.181818	0.878153	0.425	0.2304	0.2804		0.2699	0.7894	0.8212
		rs884617	C/T	promoter	Y	-	-	-	-	-		-	-	-
		rs884618		5'UTR	N	-	-	-	-	-		-	-	-
		rs3738030		IVS	N	-	-	-	-	-		-	-	-
	AFP	rs12651581	C/T	promoter	Y	0.13253	0.0490216	-	0.9728	0.9727		-	0.3389	0.3438
		rs4024	A/G	promoter	Y	0.443396	0.294923	0.2797	0.2992	0.1941		0.2626	0.9912	0.421
		rs4446279	C/G	promoter	Y	0.29697	0.562905	0.1016	0.1367	0.0555		0.4893	0.7232	0.5245
	ALDH1A1	rs348445	C/T	promoter	Y	0.054878	0.446091	0.3907	0.7856	0.4261		0.7275	0.6319	0.7458
	ALDH2	rs671	A/G	CDS	Y	0.157576	0.218777	0.1857	0.0347	0.0257		0.5482	0.514	0.4605
		rs886205	C/T	5'UTR	Y	0.146341	0.74885	0.0121	0.3002	0.0163		0.1113	0.8189	0.1347
	ALPI	rs3762519	C/T	5'UTR	Y	0.0575758	0.515706	0.1681	0.7428	0.1831		0.218	0.6705	0.2565
		rs6721457	C/G	promoter	Y	0.0366667	0.641097	-	0.3384	0.3435		0.9415	0.226	0.6669
[truncated: 2,330 more rows]
